# Supplementary material for: Targeting STING-induced immune evasion with nanoparticulate binary pharmacology improves tumor control in mice
Source: J Clin Invest. 2025 Oct 23;135(24):e192397. doi: 10.1172/JCI192397 (PMC12700560; doi:10.1172/JCI192397)
Supplement: Supporting data values [file jci-135-192397-s011.xlsx]

## Sheet: Figures derived from R
The values presented in the indicated graphs (e.g., Figure 1B, 1C, 1E-H, 2G, 2H, 4A, 4B, and Supplemental Figures 1A-1H) were derived from the analysis of our single-cell sequencing data, with all figures generated using R. Due to the size and complexity of the dataset, the raw count matrix will be deposited in the NCBI database. The analysis code is available from the corresponding author upon r…

## Sheet: Fig.1D
	Treatment
Cell type	Untreated	MSA-2
Endothelial	0.00218895	0.00389846
Epithelial	0.451099	0.477607
Fibroblast	0.0161982	0.0454216
Monocyte	0.0033272	0.241614
Myeloid	0.389896	0.206709
NKT	0.137291	0.0247507

## Sheet: Fig.2A
GSE159825	GSE134129	GSE204825
Clec7a	Abca1	Klra7
Itgax	Abcg1	Il11
Cxcl12	Amica1	Eomes
Ccr2	Angpt1	Il5ra
Lif	Apoe	Gzmb
Il18r1	App	Cd160
Cxcl9	Arg2	Pla2g1b
Tnfsf10	Batf	Cd28
H2-Eb1	Bst1	Il17a
Chil3	Btk	C9
Cd69	Btla	Ccr3
Kdr	C1ra	Cd70
Nlrc5	C1s1	Ltk
Cd53	C2	Ccl28
Cd19	C3	Il4
A2m	C3ar1	Tyk2
Ifng	C4b	Camp
Zbp1	C6	Il2rb
Cd74	C7	Mpped1
Nod1	C8a	Serpinb2
Cd274	C9	Fcer2a
Plau	Camp	Gzma
Slamf6	Card11	Il2
Cd3g	Casp8	Nefl
Cx3cl1	Ccl1	Il22ra1
H2-Ab1	Ccl17	Zap70
Cxcr6	Ccl20	Il19
Gbp5	Ccl21a	Ifnb1
Itgal	Ccl22	C8b
Adora2a	Ccl26	Mpo
Ido1	Ccl28	Egr2
Nt5e	Ccl3	Cd40lg
Ccrl2	Ccl4	Blk
H2-Aa	Ccr1	Cd27
Cxcl11	Ccr2	Cd19
Stat1	Ccr3	Gpr44
Herc6	Ccr4	Ifna4
Irf1	Ccr5	Klrc1
Emr1	Ccr6	Ncr1
Irgm2	Ccr8	Mx1
Col1a1	Ccr9	Pmch
Tnfrsf14	Cd14	Aicda
Syt17	Cd164	Ccl3
Pdcd1lg2	Cd180	A2m
Cxcl10	Cd1d1	Epsti1
Klrc1	Cd1d2	Dock9
Ifit2	Cd22	Igf1r
Pycard	Cd247	Tdo2
Fap	Cd27	Nos2
H2-T23	Cd274	Hcst
Cd40	Cd36	Ppbp
H2-DMa	Cd37	Ctsg
Il1rn	Cd38	Klrb1c
Slamf7	Cd3d	Lif
Il27	Cd3e	Prf1
Rag1	Cd3g	Pax5
Il1rl2	Cd4	Isg20
Cd36	Cd40	Tnfsf8
Mpped1	Cd48	Ptgdr2
Nlrp3	Cd5	Ifna1
Ptprc	Cd53	Klra4
Ctsw	Cd55	Cxcl3
Lilra5	Cd59b	Cd8a
Il7r	Cd6	Csf3r
Mefv	Cd69	Ctla4
Cd180	Cd7	Sell
Serping1	Cd74	Ikbke
Il3ra	Cd79b	Oasl1
Ccl4	Cd83	Gzmk
Cd83	Cd84	Fpr2
Il22ra2	Cd86	Socs3
Egr3	Cd8a	H2-Q10
Itgb2	Cd8b1	Txk
Cfp	Cd96	Il12rb2
Cd86	Cd97	Ccr9
Cd8b1	Cdh1	Snai1
Ltb	Cdh5	Ms4a1
Cfb	Cfb	Lamp3
Oas3	Cfi	C3ar1
C3	Cfp	Il23r
Lcp1	Chit1	Fut7
Cxcl15	Ciita	Nlrp3
Slc7a11	Cmah	Cd59b
Entpd1	Cmklr1	Lag3
Cd3e	Cmpk2	Ifitm1
Il17a	Col1a1	Tigit
Ciita	Col3a1	Ccl5
Card11	Cr2	F12
Tal1	Csf1r	Mefv
Ebi3	Csf2rb	Glycam1
Cd97	Csf3r	Aire
Il12rb2	Cspg4	Cd3eap
Lyz2	Ctla4	Il6ra
Hsd11b1	Ctsh	Csf2
Pik3cd	Ctss	Il1r2
Xcl1	Ctsw	Pdcd1lg2
Klrk1	Cxcl10	Cd8b1
Il6	Cxcl11	Tnfrsf9
Tlr9	Cxcl12	Il27
Runx3	Cxcl13	Klra6
Cxcl16	Cxcl15	Trem1
Ncf4	Cxcl2	H2-Ob
Prg2	Cxcl3	Il7
Itga4	Cxcl5	Prg2
Il12rb1	Cxcl9	Klrc2
Icam1	Cxcr1	Pou2f2
C3ar1	Cxcr3	Klra5
Klra2	Cxcr5	H2-Q1
Csf2rb	Cxcr6	Il24
Ccr5	Cybb	Xcr1
Fcgr1	Cyfip2	Ccl7
Cybb	Cyld	Il12rb1
Blnk	Ddx60	Klra20
Irf8	Dmbt1	Il25
Msr1	Dpp4	Sh2d1a
Dpp4	Ebi3	Mapk11
St6gal1	Egfr	Runx3
Irf7	Egr1	Il10
Il1b	Egr2	Ccl1
Cd8a	Elane	Plaur
Egfr	Elk1	Ifna2
Ctss	Entpd1	Cd247
Slc11a1	Eomes	Crp
Il21r	Epcam	Cd244
Pou2f2	F12	Il9
Pik3cg	Fas	Ly9
Hck	Fasl	Fasl
Cmah	Fcer1g	Klrd1
Il10ra	Fcer2a	Cxcl10
Syk	Fcgr1	H2-Q2
Defb1	Fcgr4	Card11
Cxcl13	Flt3	Ccl2
Ly86	Fos	Msln
Tnfrsf13b	Foxj1	Ccr8
Csf1r	Fpr2	Cxcl5
Ccr9	Fut7	Chil3
Ly9	Gata3	Klrk1
Tlr1	Gbp2b	Csf3
Ccl8	Gbp5	Il13ra2
Tnf	Gzma	Cxcl11
Cxcr5	Gzmb	Osm
Ctsh	Gzmk	Cxcl2
Abcg1	H2-Aa	S100a8
Btk	H2-Ab1	Tnfrsf1b
Cmklr1	H2-DMb1	Ptgs2
Lck	H2-DMb2	Icos
Ccl12	H2-Ea-ps	Ccl4
Fas	H2-Eb1	Tap2
Tnfsf18	H2-K1	Il21
Ptgdr2	H2-M3	Tnfrsf13b
Il23r	H2-Q1	Defb1
C1qb	H2-Q10	Slamf1
Ccl3	H2-Q2	Siglec1
Mmp9	H2-T23	Ido1
Lyn	Hamp	Ifng
C5ar1	Hck	Cxcl9
Ctsg	Hcst	Jak3
Cd70	Hras	Rag1
Fcgr4	Hsd11b1	Adora2a
Cd84	Hspb2	Timd4
Ifna4	Icam1	Ccl24
Fcgr2b	Icam4	Cd2
Trem2	Icos	Cd79a
Cd247	Icosl	Itgam
Hras	Ido1	Mst1r
Fcer1g	Ifi44	Ccl6
Cx3cr1	Ifi44l	Serping1
Tnfrsf4	Ifih1	Cxcl14
Ccr1	Ifit2	Csf2rb
Cfd	Ifit3	Il3ra
Rorc	Ifna1	Pparg
C1qa	Ifna2	Itk
Itgam	Ifna4	Ccl11
Cd7	Ifnb1	Dmbt1
Tnfrsf18	Ifng	Mme
Ptgs2	Ifnl2	Cxcl15
Csf3r	Igll1	C6
Ikzf1	Ikbke	Dpp4
Cd209e	Ikzf1	Cfd
Nod2	Ikzf2	Cd55
Aire	Il10	Cd36
Siglec1	Il10ra
Masp2	Il11ra1
Igll1	Il12b
Gbp2b	Il12rb1
Clec5a	Il12rb2
Tnfrsf11a	Il13
Mertk	Il13ra2
Il13	Il15
Camp	Il15ra
Apoe	Il16
Klra20	Il17a
Card9	Il17f
Clec4a2	Il17rb
Tlr8	Il18
Nfatc2	Il18r1
Cfi	Il1a
Ccr4	Il1b
Ccr6	Il1r2
Cxcr3	Il1rl2
Ccl21a	Il2
Cd4	Il21
F12	Il21r
Il3	Il23a
Ccl1	Il23r
H2-Q10	Il25
Lamp3	Il2ra
Cxcl14	Il2rb
Vwf	Il2rg
C9	Il4
Pla2g1b	Il6
Hc	Il6ra
Ccl19	Il7
Sh2d1b1	Il7r
F2rl1	Il9
Mbl2	Inpp5d
C8a	Irak2
Hamp	Irak3
H60a	Irf1
Tdo2	Irf4
Saa1	Irf5
Ambp	Irf7
Crp	Irf8
	Irgm2
	Isg15
	Itga4
	Itgae
	Itgal
	Itgam
	Itgb2
	Itk
	Jak2
	Jak3
	Kdr
	Klra2
	Klra3
	Klra7
	Klrb1
	Klrb1c
	Klrc1
	Klrc2
	Klrd1
	Klrg1
	Klrk1
	Lag3
	Lamp3
	Lbp
	Lck
	Lcn2
	Lta
	Ltb
	Ltf
	Ltk
	Ly86
	Ly9
	Lyz2
	Maf
	Map3k1
	Masp2
	Mbl2
	Mef2c
	Mefv
	Mertk
	Mill2
	Mme
	Mnx1
	Mpo
	Ms4a1
	Mst1r
	Mx2
	Ncam1
	Ncf4
	Ncr1
	Nfatc2
	Nfatc4
	Nfkbia
	Nlrc5
	Nlrp3
	Nod1
	Nod2
	Nos2
	Notch1
	Oas2
	Oas3
	Oasl1
	Pax5
	Pdcd1
	Pdcd1lg2
	Pdgfrb
	Pecam1
	Pin1
	Pla2g1b
	Pnma1
	Pou2af1
	Pou2f2
	Pparg
	Prf1
	Prg2
	Psmb8
	Psmb9
	Ptgdr2
	Ptprc
	Pycard
	Rel
	Rora
	Rorc
	Rsad2
	Runx3
	S100b
	Saa1
	Sell
	Selplg
	Serping1
	Sh2d1a
	Sh2d1b1
	Siglec1
	Slamf1
	Slamf6
	Slamf7
	Slc11a1
	Slc7a11
	Spn
	Stat1
	Stat2
	Stat4
	Syk
	Tal1
	Tap1
	Tap2
	Tbx21
	Tcf7
	Tdo2
	Tek
	Tfeb
	Thbs1
	Ticam2
	Tie1
	Timd4
	Tlr1
	Tlr5
	Tlr6
	Tlr7
	Tlr8
	Tlr9
	Tnf
	Tnfaip3
	Tnfrsf11b
	Tnfrsf13b
	Tnfrsf14
	Tnfrsf17
	Tnfrsf18
	Tnfrsf1b
	Tnfrsf8
	Tnfsf10
	Tnfsf11
	Tnfsf13
	Tnfsf13b
	Tnfsf14
	Tnfsf15
	Tnfsf18
	Tnfsf8
	Txk
	Tyk2
	Usp18
	Vwf
	Xaf1
	Xcl1
	Zap70
	Zbp1

## Sheet: Fig.2B
ID	adj.P.Val	P.Value	t	B	logFC	GB_ACC	SEQUENCE
Clec7a	0.0154	2.06e-05	-11.8	3.4271	-2.40031	NM_020008.2	GGATGAAGAAGCTGAGACTTTTGTACTTGTCATCTTCACAAAGATGGTGGCACTATCTTCCAGTTAGGAAGTCACTAGACATGGAGTGAGGGCAGCTCAA
Itgax	0.0204	5.44e-05	-9.9792	2.5962	-2.6221	NM_021334.2	GGGCCTGTCCCTTGCTGCTGCCACCAACCCTTCCTGGCTGTTGGCTTGTGGTCCTACTGTGCACCACACATGCAGAGAGAATATATACTTGACAGGGCTC
Cxcl12	0.0281	0.0001292	-8.5789	1.8064	-1.86617	NM_021704.3	CTGAAAATCCTCAACACTCCAAACTGTGCCCTTCAGATTGTTGCACGGCTGAAGAACAACAACAGACAAGTGTGCATTGACCCGAAATTAAAGTGGATCC
Ccr2	0.0281	0.0001949	-7.9757	1.4163	-2.22503	NM_009915.2	ATGAACTAACATAGACAGCTCAGGATTAACAGGGACTTGTGGTTTGTGGTCTGTGGGCTTATCCAAGCATGGTGATTTAGACTCTAAGGTCCGTCTGGAT
Lif	0.0281	0.0002401	-7.6838	1.2153	-1.78094	NM_008501.2	ACATCTTTCACCTGGAAGCATTGACTTCCACCGAGCATAGTAGGTAGTGTGTCTGGACCAGAGAAAAAGGGATGGGGCATTTTGCAGTTTATCCAGAGAG
Il18r1	0.0281	0.0003332	-7.243	0.8953	-1.3206	NM_001161842.1	AGATGGTTCAAAGGCAGTGCTTCACATGAGTATAGAGAGCTGAACAACAGAAGCTCGCCCAGAGTCACTTTTCATGATCACACCTTGGAATTCTGGCCAG
Cxcl9	0.0281	0.0003526	-7.1692	0.8397	-3.20015	NM_008599.2	TAGAACTCAGCTCTGCCATGAAGTCCGCTGTTCTTTTCCTCTTGGGCATCATCTTCCTGGAGCAGTGTGGAGTTCGAGGAACCCTAGTGATAAGGAATGC
Tnfsf10	0.0281	0.0004063	-6.9864	0.6994	-1.41392	NM_009425.2	GTTCACCATGCTTGCTTTGTCCAGATTGCGACTGTCACCCAGTCCTCTGGCTCTTCCATCTGTCTGTCCACTCCACCTACCAAGATGTTGAACACTTGTT
H2-Eb1	0.0281	0.0004906	-6.7495	0.5119	-2.98978	NM_010382.2	AAACATGTCCTGCTTGGCCCACATCCCTCCAGAGACACTGCTCTTCCAGGACCTGGCTCCTCCTGATTCTCCACCCTGGAGATCTGTGCTCCTGATGGCT
Chil3	0.0281	0.0004924	6.7449	0.5082	1.3768	NM_009892.2	ATTGTGGGATTTCCAGCATATGGGCATACCTTTATCCTGAGTGACCCTTCTAAGACTGGAATTGGTGCCCCTACAATTAGTACTGGCCCACCAGGAAAGT
Cd69	0.0281	0.0004985	-6.7296	0.4959	-1.50886	NM_001033122.3	GCAGATTTCAAAGTGCTGGAAAGAAAAGTGCAATACGTGTAGTGGCAGATCTCTGTCAGGACACACCCTGTGGTTTGACCTTGGAATAACTCCAGTCTTG
Kdr	0.0281	0.0005065	-6.7101	0.4801	-1.57428	NM_010612.2	TTAAATTGTACAGCGAGAACAGAGCTCAATGTGGGGCTTGATTTCACCTGGCACTCTCCACCTTCAAAGTCTCATCATAAGAAGATTGTAAACCGGGATG
Nlrc5	0.0281	0.000525	-6.6658	0.4441	-1.47405	NM_001033207.3	CCCAGGCTTAGGAGTTAACCTGACCTTGGGAGAGTTCGCACTCATCTCTTCTTTCCTGGTTTAAGGGACAAAGCCGAGCTACAGGTTTAGGGATAAGTAC
Cd53	0.0281	0.0005721	-6.5611	0.3581	-1.22596	NM_007651.3	ATGGCATCAGTTATTCTGGGTCAAAAGTTCAATTTCCACCCAGGGCAAAATTACACAACAGGCATATGACTTCTAGGAAGTTGAGATCATTGATGGCCAC
Cd19	0.0281	0.0006754	-6.3622	0.1909	-1.85256	NM_009844.2	CTCAGCGTTGGGCTGCTGGCCTAGGGAGTGTCCCTGGGTCCTATGGAAATCCACGCATTCAAGTCCAGGATACTGGAGCTCAGAGCCATGAAACAGGACT
A2m	0.0281	0.000783	-6.189	0.0414	-3.16973	NM_175628.3	AGAGGACATGTATGGCTTCCTAAAGGATATGGGCTTAAAGGTATTCACCAACTTGAACATCCGTAAACCCAAAGTCTGTGAACGCCTTGGAGTCAATAAA
Ifng	0.0281	0.000791	-6.1773	0.0311	-1.6277	NM_008337.1	CTAGCTCTGAGACAATGAACGCTACACACTGCATCTTGGCTTTGCAGCTCTTCCTCATGGCTGTTTCTGGCTGTTACTGCCACGGCACAGTCATTGAAAG
Zbp1	0.0281	0.0007919	-6.1759	0.0299	-1.29288	NM_021394.2	CGCCAAGGCTCTGGGAATGACGACAGCCAAAGAAGTGAACCCACTCCTGTATTCCATGAGAAATAAGCACCTTCTGAGCTATGACGGACAGACGTGGAAG
Cd74	0.0281	0.0008359	-6.1137	-0.0249	-3.554	NM_001042605.1	ATGGATAACATGCTCCTTGGGCCTGTGAAGAACGTTACCAAGTACGGCAACATGACCCAGGACCATGTGATGCATCTGCTCACGAGGTCTGGACCCCTGG
Nod1	0.0281	0.0008634	-6.0766	-0.0578	-1.14499	NM_172729.2	TGGATCATCTTCCGTTGTTTCCAGCACTTCCAGACGGTCTTCGAGGGCTCCTCTTCACAGTTGCCGGACTGTGCTGTGACCCTGACCGATGTCTTTCTGC
Cd274	0.0281	0.0008691	-6.069	-0.0645	-1.87039	NM_021893.2	TGAACTAATATGTCAGGCCGAGGGTTATCCAGAAGCTGAGGTAATCTGGACAAACAGTGACCACCAACCCGTGAGTGGGAAGAGAAGTGTCACCACTTCC
Plau	0.0281	0.0008754	-6.0608	-0.0718	-1.98925	NM_008873.2	CAAGTCTAGGTATTTCCCTAACTCCAGACTGTGATGCGGGGCCATTTGGTCTTCCATGTGATGCTCCACGTGAATGTATCATTCCCGGGCGTGACCCGTG
Slamf6	0.0281	0.0009438	-5.9755	-0.1484	-2.58109	NM_030710.2	CCAAGAATGCTGTCAGCAATTTGTCAGTCTCTGTTTCGACCCAGAGTCTCTGCAAAGGGGTTCTAACTAATCCACCCTGGAATGCAGTATGGTTTATGAC
Cd3g	0.0281	0.0009732	-5.941	-0.1797	-2.33998	NM_009850.2	GCATTGAGCTAAACATAGGCACCATATCCGGCTTTATCTTCGCTGAGGTCATCAGCATCTTCTTCCTTGCTCTTGGTGTATATCTCATTGCGGGACAGGA
Cx3cl1	0.0281	0.0010329	-5.8744	-0.2405	-1.32567	NM_009142.3	CGTTCTTCCATTTGTGTACTCTGCTGCCGGGTCAGCACCTCGGCATGACGAAATGCGAAATCATGTGCGACAAGATGACCTCACGAATCCCAGTGGCTTT
H2-Ab1	0.0281	0.0010465	-5.8598	-0.2538	-3.7185	NM_207105.2	AAGGCATTTCGTGTACCAGTTCATGGGCGAGTGCTACTTCACCAACGGGACGCAGCGCATACGATATGTGACCAGATACATCTACAACCGGGAGGAGTAC
Cxcr6	0.0281	0.0011406	-5.7646	-0.3419	-2.73566	NM_030712.4	AGTGAGGAGATATCCACTATGGTTCTTGTTATACAGATGACTCTGGGGTTCTTCCTGCCATTGCTCACTATGATTCTGTGCTACTCAGGCATTATCAAGA
Gbp5	0.0281	0.0011436	-5.7617	-0.3446	-2.06507	NM_153564.2	TCGTTCAAGGATGAGGGTGAATTTTTCCAGAAAGAATTGGAGAGCCTACTAAGTGCAAAGCAGGATGAGATTTGTAAGAAGAACGCGGATGCTTCTGCAG
Itgal	0.0281	0.0011707	-5.736	-0.3687	-1.78444	NM_008400.2	TAACCCGCTACATCATCGGGATTGGCAAGCATTTTGTGAGCGTACAAAAGCAAAAGACGCTCCACATATTTGCCTCAGAACCTGTAGAGGAATTTGTGAA
Adora2a	0.0281	0.0011815	-5.726	-0.378	-1.95951	NM_009630.2	ACTATGAAAGGCAGGGTGCCAGAGTGTGGGCTCACGTCTCAGGATTGAGTTTAGAGACATCAAGTCATGGACCCGAGCTGGATAGTTCAGAGCTGCCCTG
Ido1	0.0281	0.0011972	-5.7115	-0.3916	-1.89347	NM_008324.1	ACATGGACATTCTGTTCTCATTTCCTGGTGGGGACTGCGACAAGGGCTTCTTCCTCGTCTCTCTATTGGTGGAAATCGCAGCTTCTCCTGCAATCAAAGC
Nt5e	0.0281	0.0011987	-5.7102	-0.3928	-1.28321	NM_011851.3	AAGCATGACTCTGGTGATCAAGATATCAGCGTGGTTTCTGAATACATCTCAAAAATGAAAGTAGTTTACCCAGCCGTTGAAGGGCGGATCAAGTTCTCTG
Ccrl2	0.0307	0.0013515	-5.5804	-0.516	-1.39714	NM_017466.4	TGTTTGCGGTGGGTCTCTTGGACAACGTGCTGGCGGTGTTTATCTTGGTGAAATACAAAGGACTCAAGAATCTGGGGAACATCTACTTCCTAAACCTGGC
H2-Aa	0.0315	0.0014295	-5.5203	-0.5738	-4.00285	NM_010378.2	TCAGAAATAGCAAGTCAGTCGCAGACGGTGTTTATGAGACCAGCTTCTTCGTCAACCGTGACTATTCCTTCCACAAGCTGTCTTATCTCACCTTCATCCC
Cxcl11	0.0318	0.0014968	-5.4715	-0.6212	-2.04178	NM_019494.1	TTAAGGCGTCAAAACATGTGACATCCTGGGAACGTCTGACTGTGAGCCCTCCAATAAGAACTCTGTGCCAGGAACCTGACCCTCTGCTGTCTTGGAACAT
Stat1	0.0318	0.0015566	-5.4302	-0.6616	-1.54818	NM_009283.3	ACGCTGGGAACAGAACTAATGAGGGGCCTCTCATTGTCACCGAAGAACTTCACTCTCTTAGCTTTGAAACCCAGTTGTGCCAGCCAGGCTTGGTGATTGA
Herc6	0.0318	0.0015863	-5.4103	-0.6811	-1.13507	NM_025992.2	CCACAACTCATAGAAGGAATTGGTGGCCGTGTTTCACAGATAGAGTGCGCAAGTTATCACACCATTGCATATGTCTACACCACTGGTCAGGTGGTATCTT
Irf1	0.0318	0.0016131	-5.3928	-0.6984	-1.2453	NM_008390.1	TGTTCCGGAGCTGGGCCATTCACACAGGCCGATACAAAGCAGGAGAAAAAGAGCCAGATCCCAAGACATGGAAGGCAAACTTCCGTTGTGCCATGAACTC
Emr1	0.042	0.0021847	-5.0815	-1.0124	-2.32633	NM_010130.1	TGATGAGTGCACCCAAGATCCATTACAATGTGGACTGAATTCTGTCTGCACCAATGTACCAGGCTCCTACATCTGTGGCTGCCTCCCTGACTTTCAAATG
Irgm2	0.0438	0.0023834	-4.9944	-1.1028	-1.36688	NM_019440.2	TCCAGAGACTCCTTCATAGACACGCCCAAAGGTCTCTTTGCATAGTGATTCTAGATCCTGCCAACCTGCCAACCAATATTAACTACACAGGCACTCAGGG
Col1a1	0.0438	0.0024885	-4.9517	-1.1476	-1.45199	NM_007742.3	CAATGGTGAGACGTGGAAACCCGAGGTATGCTTGATCTGTATCTGCCACAATGGCACGGCTGTGTGCGATGACGTGCAATGCAATGAAGAACTGGACTGT
Tnfrsf14	0.0438	0.0025074	-4.9442	-1.1555	-1.28795	NM_178931.2	ACAGACACCACCTGCTCCTCCCAGGTCGTCTACTACGTTGTGTCCATCCTTTTGCCACTTGTGATAGTGGGAGCTGGGATAGCTGGATTCCTCATCTGCA
Syt17	0.0438	0.002509	4.9436	-1.1562	1.44114	NM_138649.1	AACTGGAAAACGCCAGCCTAGTATTCACAGTGTTCGGCCACAACATGAAAAGCAGCAATGACTTCATCGGGAGGATCGTCATCGGCCAGTATTCCTCCGG
Pdcd1lg2	0.0448	0.0026287	-4.8977	-1.2047	-2.07957	NM_021396.2	ATTGTTAGGGCACTTGAGGGTGGGCGTTCTGGAAGTCCTTTCAGGTTAGTGTTTGGGGGCAGGGTTGCTCAGAATACATAAAGGTGCTAACTTAAACTGC
Cxcl10	0.0475	0.0028504	-4.8186	-1.289	-1.32554	NM_021274.1	AGGACGGTCCGCTGCAACTGCATCCATATCGATGACGGGCCAGTGAGAATGAGGGCCATAGGGAAGCTTGAAATCATCCCTGCGAGCCTATCCTGCCCAC
Klrc1	0.0502	0.0032423	-4.6946	-1.4233	-1.51345	NM_001136068.1	ACCAAGGGGTCCTCGCAGCTCCATTTCAGTCATCGAGCAGGAAATCATCTATTCGGACTTCAGCTTTCAAAATCCTTCTCAGGAGCATCCCTGGATCTGC
Ifit2	0.0502	0.0032468	-4.6933	-1.4248	-1.03544	NM_008332.2	ACAACGAGTAAGGAGTCACTGGAGAGCAATCTGCGACAGCTAAAATGCCATTTCACCTGGAACCTGATAGCAGAAGATGAGTCCTTGGATGAGTTTGAGG
Pycard	0.0502	0.0032552	-4.6908	-1.4275	-1.96471	NM_023258.4	TGAAGATCGTATTGTGTGAATATAAACACGGGTGCATGTCTGCACAGAAGCTTGAAGACAAACTCCAGAGTTCTGTTTCTTACCTTGAGGTAGGGAGGAG
Fap	0.0502	0.0032836	4.6825	-1.4366	1.39931	NM_007986.2	CTCTGGCGATATTCATACACAGCGACATACTACATCTACGACCTTCAGAATGGGGAATTTGTAAGAGGATACGAGCTCCCTCGTCCAATTCAGTATCTAT
H2-T23	0.0502	0.0034057	-4.6478	-1.4747	-1.49091	NM_010398.3	CCTACGATGGCCAGGATTACATCTCCCTGAACGAGGACCTGCGTTCCTGGACCGCGAATGACATAGCCTCACAGATCTCTAAGCACAAGTCAGAGGCAGT
Mcam	0.0502	0.0034591	-4.633	-1.4909	-0.82088	NM_023061.2	CCAGTGGCTTGTACACCTTGAAGAGTGTTCTGAGTGCACGCCTAGTTAAGGAAGACAAAGATGCCCAGTTTTACTGTGAACTCAGCTACCGGCTACCCAG
Runx1	0.0502	0.0034943	-4.6234	-1.5015	-0.96679	NM_001111021.1	ACAGTGGAGGACTTGGTCAAAATCCAGTTGTTCTACAACGTATGAAGCCTAACCGCTGGTTCTGACATACATGTGCTCAAAATGATCTGGTTGTTTGGAT
Cd40	0.0502	0.0035505	-4.6084	-1.5182	-1.14946	NM_011611.2	GCTGCCCAAACCCGGTTACCTGATTTTGATCCCTGGGACTTCATGGTAAAAGGGAGAGAACCAAATCCAGAGGGTTGTCATTTGACCTCCATGTGTGCTC
H2-DMa	0.0505	0.003637	-4.5857	-1.5433	-1.32683	NM_010386.3	AGCTGTCGATGGGCTGACCTTCCAGGCTTTCTCTTATTTAAACTTCACACCGGAACCCTTTGACCTTTACTCCTGCACTGTGACACACGAGATTGACCGC
Il1rn	0.0512	0.0037545	-4.5558	-1.5766	-1.95303	NM_031167.5	CAACCAGCTCATTGCTGGGTACTTACAAGGACCAAATATCAAACTAGAAGAAAAGATAGACATGGTGCCTATTGACCTTCATAGTGTGTTCTTGGGCATC
Slamf7	0.0529	0.0040872	-4.4766	-1.6654	-2.06272	NM_144539.5	TACCGTGCAGAGATTTACAGTACATCGAGTCAGGCTTCCTTAATCCAGGAGTATGTGCTGCATGTCTACAAGCATTTGTCAAGGCCCAAGGTCACCATAG
Il27	0.0529	0.004179	-4.4561	-1.6886	-1.67667	NM_145636.1	GCCATGAGGCTGGATCTCCGGGACCTGCACAGGCACCTCCGCTTTCAGGTGCTGGCTGCAGGATTCAAATGTTCAAAGGAGGAGGAGGACAAGGAGGAAG
Rag1	0.0529	0.0042835	-4.4332	-1.7144	-1.66024	NM_009019.2	GAAGCACGGGAGTGGGCCCGCAGTTCCAGAAAAGGCCGTTCGTTTCTCTTTCACAGTCATGAGAATTACGATAGAGCATGGTTCACAGAACGTGAAGGTG
Gfi1	0.0529	0.0043143	4.4266	-1.7219	0.83405	NM_010278.2	CAAAGCTCATCATGGTTAGTCCCCTTCACCTTCCTTCCCGGAGCTGCTGGAGGAGATGAACTCCCGTTTCTAAGGTCAACCCAGAGTGGGAACCGCAGCA
Il1rl2	0.0529	0.0044004	-4.4085	-1.7426	-1.75398	NM_133193.3	AGGAAGTTGAGTATGGAAGAAGGATCCCTAACATCACGTATCCAAAGAACAACTCCATTGAAGTTCCACTTGGCTCCACCCTCATCGTGAACTGCAATAT
Cd36	0.0529	0.0044372	-4.4008	-1.7513	-1.26879	NM_007643.3	GGGACCATTGGTGATGAAAAAGCAGAAATGTTCAAAACACAAGTGACTGGGAAAATCAAGCTCCTTGGCATGGTAGAGATGGCCTTACTTGGGATTGGAG
Mpped1	0.0529	0.0047392	-4.3406	-1.8203	-1.65818	NM_172610.3	CCTGGCTACACACGTTTTGTCTGTGTTTCTGACACTCACTCAAGGACAGATCCCATTCAAATGCCCTACGGCGATGTGCTGATCCACGCTGGGGACTTCA
Nlrp3	0.0529	0.0047462	-4.3393	-1.8218	-1.84909	NM_145827.3	ACGTGTACATCACATTCCTCTATGGTATGCCAGGAGGACAGCCTTGAAGAAGAGTGGATGGGTTTGCTGGGATATCTCTCCCGCATCTCCATTTGTAAAA
Ptprc	0.0529	0.0047636	-4.3359	-1.8257	-1.99991	NM_011210.3	AGTGGATGTCTATGGTTATGTTGTCAAGCTAAGGCGACAGAGGTGTCTGATGGTGCAAGTGGAGGCACAGTATATCCTGATTCATCAGGCTTTAGTGGAA
Ctsw	0.0529	0.0048647	-4.3168	-1.8477	-1.70542	NM_009985.4	GCCGTCTGAGCATCTTTGCCCACAATCTGGCTCAGGCTCAAAGGCTACAGCAAGAAGACTTGGGTACAGCTGAGTTTGGAGAGACTCCATTCAGTGACCT
Lilra5	0.0529	0.0048724	-4.3154	-1.8493	-1.99441	NM_001081239.2	AACACCTGGGTACTTGGGTGGAAAATTCTTCTATGGCCAATCATCCTGTTATCACTTCACCTAGATGTATAACTTTGGCTGACAGTCTCCTCTGTCTCCC
Il7r	0.0529	0.0049412	-4.3027	-1.864	-2.02027	NM_008372.3	GTTTCCTGGACTGCCAGATTCATGAGGTGAAAGGCGTTGAAGCCAGGGACGAGGTGGAAAGTTTTCTGCCCAATGATCTTCCTGCACAGCCAGAGGAGTT
Mefv	0.0529	0.0049444	-4.3021	-1.8647	-1.82031	NM_001161790.1	CACAGGGATTCCAGAGCATTCCATGGTGCTGGATGAAAAAACATTCAGAAACATGTCTTCCAAAACATCGTTGATTGGGGAGGAGAGATGCCCTACATCA
Cd180	0.0529	0.0050004	-4.2919	-1.8765	-2.42564	NM_008533.2	AGGGTTTGAAGAACTCTACGATCCAGTCTCTTTGGCTGGGGACATTTGAGGACATGGATGACGAAGATATTAGTCCTGCCGTGTTTGAGGGTCTCTGTGA
Serping1	0.0529	0.0050644	-4.2804	-1.8898	-1.61952	NM_009776.3	TCTGCCATCTCCTTTGGCCGAAGCTTACCCATCTTTGAGGTGCAGCGACCTTTCCTCTTCCTGCTCTGGGACCAGCAACACAGGTTCCCAGTCTTCATGG
Il3ra	0.0529	0.0050862	-4.2765	-1.8943	-1.29336	NM_008369.1	GGGTGACGTGCACTACCGGATGTTCTGGCGTGATGTGCGGCTCGGTCCTGCCCACAACCGCGAGTGTCCACACTACCACAGCCTTGATGTCAACACCGCT
Ccl4	0.0529	0.0051193	-4.2707	-1.9011	-1.60437	NM_013652.1	TTCTCAGCACCAATGGGCTCTGACCCTCCCACTTCCTGCTGTTTCTCTTACACCTCCCGGCAGCTTCACAGAAGCTTTGTGATGGATTACTATGAGACCA
Cd83	0.0529	0.0051489	-4.2655	-1.9071	-2.10973	NM_009856.2	CCAGATAGTTTAGTCTGGGTTGAATACAATGGATGTGAAGTTGCTTGGGGAAAGCTGAATGTAGTGAATACATTGGCAACTCTACTGGGCTGTTACCTTG
Il22ra2	0.0549	0.0054128	4.2205	-1.9595	1.42062	NM_178258.5	TAAGCATTGCCTTCTAGGTCTCCTCATCATACTCTTGAGCAGTGCAACAGAAATACAACCAGCTCGTGTATCTCTGACGCCCCAGAAGGTCCGATTTCAG
Egr3	0.0556	0.0056012	-4.1899	-1.9954	-1.94202	NM_018781.2	CCAGGATTACCAATCGGCCAAGCCGGCCTTGGACAGCAATCTTTTCCCCATGATTCCTGACTACAACCTGTACCACCATCCCAACGACATGGGCTCCATT
Itgb2	0.0556	0.0056878	-4.1762	-2.0115	-1.03644	NM_008404.4	GCTCGGTTTCTTTCCGCCATTATATCAAGTCTGCCAGGGTTTCCAGGGACTTGTCTTCCGACCTGCACAATCTTGCCGCAGAGCCCTAAGAATTGTCCCG
Cfp	0.0556	0.0057597	-4.1651	-2.0246	-1.87453	NM_008823.3	CGGCCGCAAATTTAATGGGAAGCCATGTGCTGGAAAACTCCAGGATATTCGACACTGCTATAACATCCATAACTGTATCATGAAAGGTTCATGGTCACAG
Cd86	0.0556	0.0058907	-4.1451	-2.0482	-1.67838	NM_019388.3	CAAAACATAAGCCTGAGTGAGCTGGTAGTATTTTGGCAGGACCAGCAAAAGTTGGTTCTGTACGAGCACTATTTGGGCACAGAGAAACTTGATAGTGTGA
Icosl	0.0556	0.0059076	-4.1426	-2.0512	-0.97154	NM_015790.3	CCCCACAGACGCCATTTCAACTTGAGTGGTCTGTATGTCTATTGGCAAATCGAAAACCCAGAAGTTTCGGTGACTTACTACCTGCCTTACAAGTCTCCAG
Alcam	0.0556	0.005926	-4.1398	-2.0545	-0.93488	NM_009655.1	ATTTATCCTTAAACCCAAGTGGGGAGGTGACCAAGCAGATTGGCGATACCCTGCCTGTGTCATGCACAATATCTGCAAGTAGGAACGCGACTGTGGTGTG
Cd8b1	0.0562	0.0061013	-4.114	-2.085	-2.20327	NM_009858.2	GCCACCTCATGAATAAAGTTTTCTGCAAACAGTTTCAGGGCTCTCAGCAGCCATCTTACTCTCTCAGGCCTTGCCGTGGGTTTGGGAGGCTGTTGGCTCA
Ltb	0.0562	0.0061399	-4.1084	-2.0917	-2.17853	NM_008518.2	ATCAGGGACGTCGGGTTGAGAAGATCATTGGCTCAGGAGCACAGGCTCAGAAAAGACTGGATGACAGCAAACCGTCGTGCATCTTGCCCTCACCCTCTAG
Cfb	0.0564	0.0062412	-4.094	-2.1088	-1.48802	NM_008198.2	GGTCGGGCCTCTGGTGGACTCCGTGAACATCAATGCCTTAGCTTCCAAAAAGGACAATGAGCATCATGTGTTTAAAGTCAAGGATATGGAAGACCTGGAG
Oas3	0.0572	0.0064514	-4.0649	-2.1435	-1.12448	NM_145226.2	CCCGGGCCTGGCCTGACTTTTGAGTTTTCTCAGTCAAAGGCGTCCAGGATCTTACAGTTTCGTCTGGCATCGGCAGACGGAGAACACTGGATAGATGTTA
C3	0.0572	0.0064866	-4.0601	-2.1493	-2.06994	NM_009778.2	AAGACTTCCTAAAGAGGCAAGTGCTGACCAGTGAGAAGACAGTGTTGACAGGAGCCAGTGGACATCTGAGAAGCGTCTCCATCAAGATTCCAGCCAGTAA
Cmpk2	0.0585	0.0067353	-4.0271	-2.1887	-0.83283	NM_020557.4	AAAAACTGGGGACTGAGCAGTTTGCTTTCCTTCTGACTGACTGAGCCAGCTGCGGCTGCTGATTCATTTCTGCCTGGCCATGTACCAACTTCTTGGGATA
Lcp1	0.0585	0.0068189	-4.0164	-2.2017	-1.51645	NM_001247984.1	TGCCCAGCCATATTACCAAGCCTCACTTTGCTGGTACTACGGAAGCTTTTTGCCACCCTAAAATTCCTGGAATTGGGGCATTGATATGTGCCAATAATCT
Cxcl15	0.0585	0.00686	4.0111	-2.208	1.57971	NM_011339.2	AGAGAATATTTCCCTTTCCAATTCGGGAGACCTCTAGACACTTTGCTGATTTAGCTCACAACAGTGATAGGAATTTTCTACGGGACTCCAGTGAAGTCAG
Slc7a11	0.059	0.0069969	-3.9939	-2.2287	-1.13491	NM_011990.2	CCGGGGTCGGTTTTCTTATCACCTTGACTGGGGTCCCTGCATATTATCTCTTCATTGTATGGGACAAGAAACCCAAGTGGTTCAGACGATTATCAGACAG
Entpd1	0.06	0.0072925	-3.958	-2.2721	-1.48403	NM_009848.3	CAAACCCAGTCCAAGCCTGCCCTTTGGATAGGAGAGTTTTCTAAAGTAGATAAATATGTGCTAAAGCCAAAGAGTCCTTGCCAAGGAGCTTATGTGCTCG
Cd3e	0.06	0.0073161	-3.9552	-2.2755	-1.73039	NM_007648.4	TGAGTACTGTGTGGAGGTGGACCTGACAGCAGTAGCCATAATCATCATTGTTGACATCTGTATCACTCTGGGCTTGCTGATGGTCATTTATTACTGGAGC
Il17a	0.06	0.007489	-3.9351	-2.3	-1.69066	NM_010552.3	ACCTCAAAGTCTTTAACTCCCTTGGCGCAAAAGTGAGCTCCAGAAGGCCCTCAGACTACCTCAACCGTTCCACGTCACCCTGGACTCTCCACCGCAATGA
Jak2	0.06	0.0075171	-3.9318	-2.3039	-0.67085	NM_008413.2	GATCCAAGACTATCACATTTTAACCCGGAAGCGAATCAGGTACAGATTTCGCAGATTCATTCAGCAATTCAGTCAATGTAAAGCCACTGCCAGGAACCTA
Ciita	0.06	0.0075187	-3.9316	-2.3041	-1.82021	NM_007575.2	TGCAGCCACTGGCCATGGATGACGAGGTCCTTGATTATATCGTGAGGCAGCCAGACCGTGTTCTGCTCATCCTAGATGCTTTCGAGGAGCTAGAGGCCCA
Card11	0.0604	0.007655	-3.9162	-2.323	-2.02359	NM_175362.2	ATTGTTGGACATTCTTCACACCAAGGGACAAAGGGGCTATGTGGTCTTCCTGGAGAGCCTGGAGTTTTACTACCCAGAACTTTACAAACTGGTGACTGGA
Ifi44	0.0622	0.0080982	-3.8679	-2.382	-0.96887	NM_133871.2	CTGACAGATACCAGTTCGATTCCATGAAACCAATCACATCAAACCATCCGAACTATACCCATGACCCACTGCTGAAGGACAGAATTCACTGTGTGGTTTT
Tal1	0.0622	0.0081268	-3.8649	-2.3857	-1.65705	NM_011527.2	CCGATCTATCCTAAAGCTAGGCCTGCCTATAATGAAGTTCAAGCTCATGAAACAAAGTGCGCAGAAGTCCTGTGTATCTGTCATTGTATTGGTGTCACTC
Ebi3	0.0622	0.0081791	-3.8594	-2.3924	-1.61145	NM_015766.2	ATGTACTGGGCTGCTCCGAAGCACTGGATAATTCACTTGACTTCTTCAGACCTCAATTTCCAACCCTGTGGGATGATCTTTCTTCTTCTGCCGGTGCGGG
Tfrc	0.0622	0.0082594	-3.851	-2.4027	-0.7125	NM_011638.3	CTGAACCAGTTCAAAACAGATATCAGGGATATGGGTCTAAGTCTACAGTGGCTGTATTCCGCTCGTGGAGACTACTTCCGTGCTACTTCTAGACTAACAA
Cd97	0.0622	0.0082913	-3.8477	-2.4067	-1.09937	NM_011925.1	CGTGGCCATCTCAATGGCAGTTGTCAAAATGGATGGCTATGGGCATGCAACATACTGCTGGCTGGACTTTAGGAAGCAGGGCTTTCTCTGGAGCTTTTCG
Il12rb2	0.0628	0.008461	-3.8305	-2.428	-2.13629	NM_008354.3	CTTCTGCACCCACTCACATTAACATAGTGGACCTATGTGGCACTGGGTTGCTGGCTCCTCACCAGGTCTCTGCAAAGTCGGAGAACATGGACAACATTCT
Lyz2	0.0643	0.0089922	-3.7788	-2.4918	-1.45611	NM_017372.3	TTGTGAGTTTGCCAGAACTCTGAAAAGGAATGGAATGGCTGGCTACTATGGAGTCAGCCTGGCCGACTGGGTGTGTTTAGCTCAGCACGAGAGCAATTAT
Hsd11b1	0.0643	0.0091354	3.7655	-2.5084	1.63423	NM_008288.2	CAGGTCCCTGTTTGATGGCAGTTATGAAAAATTACCTCCTCCCGATCCTGGTGCTCTTCCTGGCCTACTACTACTATTCTACAAATGAAGAGTTCAGACC
Pik3cd	0.0643	0.0091978	-3.7598	-2.5156	-1.78157	XM_003945690.1	CCCACCAACTCTGAAATAGGAAACGTGTCTGTGTGTGTGTATGTATGTATGCCATGTTATTTATTGAAAAGAGTCTAGGTGCTCTCTGGTGTGGCTGCAG
Xcl1	0.0643	0.0093173	-3.7489	-2.5291	-2.59315	NM_008510.1	AGAGAGTAGCTGTGTGAACTTACAAACCCAGCGGCTGCCAGTTCAAAAAATCAAGACCTATATCATCTGGGAGGGGGCCATGAGAGCTGTAATTTTTGTC
Klrk1	0.0643	0.0094549	-3.7365	-2.5445	-1.69655	NM_001083322.1	ATAAGAGGAAGATACCCTATAGAAAAACTCAAAATATCTCCAATGTTCGTTGTTCGAGTCCTTGCTATAGCCTTGGCAATTCGATTCACCCTTAACACAT
Il6	0.0643	0.0094615	-3.736	-2.5452	-1.30738	NM_031168.1	CTCTCTGCAAGAGACTTCCATCCAGTTGCCTTCTTGGGACTGATGCTGGTGACAACCACGGCCTTCCCTACTTCACAAGTCCGGAGAGGAGACTTCACAG
Tlr9	0.0643	0.0094653	-3.7356	-2.5456	-2.08471	NM_031178.2	GGCCACAATTTCAGTTTTGTGACCCATCTGTCCATGCTACAGAGCCTTAGCCTGGCACACAATGACATTCATACCCGTGTGTCCTCACATCTCAACAGCA
Runx3	0.0643	0.0094861	-3.7338	-2.5479	-1.48162	NM_019732.2	GATGTGCCGGATGGAACGGTGGTGACCGTGATGGCCGGCAATGATGAGAACTACTCCGCCGAGCTGCGCAACGCTTCCGCTGTCATGAAGAACCAAGTGG
Cxcl16	0.0643	0.0095197	-3.7308	-2.5516	-2.32498	NM_023158.6	CGCAGGGTACTTTGGATCACATCCGAAAATACCTGAAAGCATTTCATCGTTGTCCATTCTTTATCAGGTTCCAGTTGCAGTCCAAAAGCGTGTGTGGGGG
Ncf4	0.0643	0.0095232	-3.7305	-2.552	-1.03419	NM_008677.2	TCATGGATCGCATGGAAGCGCCAAGAGCAGAGGCCTTGTTTGACTTCACTGGGAACAGCAAATTGGAGCTAAGTTTCAAAGCTGGAGATGTGATCTTCCT
Prg2	0.0657	0.0098045	-3.7061	-2.5825	-1.21942	NM_008920.4	CTTCTGACTCCAAAAGCCCATTGATGGATGAGAACTTGCCTAGGGATGCAGAGATATCAGGACCAGAAGGAGAAGAGTGTCCTCCAGGGGAAGAGCTAAT
Itga4	0.0661	0.0099661	-3.6924	-2.5997	-2.01062	NM_010576.3	AATTTGTTGAGACCACTGGTCACTTGGACAGTCCCTTACTTCAACAGGGTGGAGCTTTGATCTTCAGGCTACTGGCCTTAGTCATCTGACAAGACTTAGA
Il12rb1	0.0661	0.0100905	-3.682	-2.6127	-1.49447	NM_008353.2	TGAACCTCTCCGGGGCCACCTATGACCTGAATGTGCTCGCCAAAACTCGTTTCGGTCGCAGCACCATCCAGAAGTGGCACCTTCCTGCCCAAGAGCTCAC
Icam1	0.0661	0.0101353	-3.6783	-2.6173	-1.41649	NM_010493.2	CACATGGGTCGAGGGTTTCTCTACTGGTCAGGATGCTTTTCTCATAAGGGTCGACTTTTTTCACCAGTCACATAAACACTATGTGGACTGGCAGTGGTTC
C3ar1	0.0664	0.010268	-3.6675	-2.631	-1.61916	NM_009779.2	ATAAGCCAATCTGGTGCCAGAATCATCGAAACGTGAGAACCGCCTTCGCCATCTGTGGATGTGTCTGGGTGGTAGCCTTTGTGATGTGTGTGCCCGTATT
Tgfb2	0.0666	0.0103831	3.6582	-2.6427	0.7641	NM_009367.1	CCCAAAGCCAGAGTGGCCGAGCAGCGGATTGAACTGTATCAGATCCTTAAATCCAAAGACTTAACATCTCCCACCCAGCGCTACATCGATAGCAAGGTTG
Itga1	0.0675	0.0106166	-3.6397	-2.666	-0.62453	NM_001033228.3	ATTGAAGTCTAAAGAAGACTCAGTTTACGAGGCTGATCTGCAGTACCGTGTCACCCTTGATTCGCTGAGGCAGATATCACGGAGCTTTTTTTCTGGAACT
Klra2	0.0684	0.0108503	-3.6217	-2.6888	-2.23822	NM_001170851.1	CCGTCAAGAGTACCAGGTCATGAAAAATGACAGCTCCTTAATGGAAGAAATGTTAAGAAATAAGTCTTCAGAGTGTAAGGCCCTCAATGATAGCCTGCAC
Csf2rb	0.0694	0.0111073	-3.6023	-2.7133	-1.47099	NM_007780.4	ATTGCGTGTCTGCATTGCTATGAGATGGGTTGCCGAGCCACACCTGTCTTTGGGTCCCTGTTTGCAGGGGTCTTTGCTGTAAGTGCACACGTGCCTTTGT
Ccr5	0.0703	0.0113794	-3.5823	-2.7387	-2.28232	NM_009917.5	GGAGCAGGGAGAACGAGTCTTTTATCAGGGCCGGGAAATATGCACAAAGAGACTTGAGGCAGGTGCCATGACCCATATGCAAAGGGACGGACACAGGGCC
Fcgr1	0.0703	0.011438	-3.5781	-2.7441	-2.06583	NM_010186.5	GAGACAGTTCCACACAATGGTTTATCAACGGAACAGCCGTTCAGATCTCCACGCCTAGTTATAGCATCCCAGAGGCCAGTTTTCAGGACAGTGGCGAATA
Cybb	0.0715	0.0117299	-3.5574	-2.7704	-2.42542	NM_007807.2	ACAGAAGACTCTGTATGGACGGCCCAACTGGGATAACGAGTTCAAGACCATTGCAAGTGAACACCCTAACACCACAATAGGCGTTTTCCTGTGTGGCCCT
Blnk	0.072	0.0119689	-3.5408	-2.7916	-1.05882	NM_008528.4	CTGAAGAGGCCTTGCACAGATCCAACAAGGATGGATCGTTTCTTATTCGGAAGAGCTCTGGCCATGATTCCAAGCAGCCGTACACCCTAGTTGCGTTCTT
Il6st	0.072	0.0120246	-3.537	-2.7964	-0.78208	NM_010560.2	AGAAGCAAACAACAAGAAGCCTTGTCCAGATGACCTGAAGTCCGTGGACCTGTTCAAGAAGGAGAAAGTGAGTACAGAAGGGCACAGCAGTGGCATCGGG
Irf8	0.072	0.0120912	-3.5325	-2.8022	-1.08201	NM_008320.3	GCAGGGAGAGTCATCATCTGCTTTTGTCTGAGAGAAGGAGAGCTTCTCCGTTTGTTCAACTTTGTAACAAGCTGGGTTACATGCTCCACGCAGCTAGAGA
Msr1	0.0725	0.0122771	-3.52	-2.8182	-1.42637	NM_001113326.1	GATTTCGTCAGTCCAGGAACATGGGAATTCACTGGATGCAATCTCCAAGTCCTTGCAGAGTCTGAATATGACACTGCTTGATGTTCAACTCCATACAGAA
Icam2	0.0729	0.012447	-3.5087	-2.8326	-0.7536	NM_010494.1	GAAGTGGAAACAGTTCTTAGTCTCAAACGTCTCCAAAGACACGGTCTTCTTTTGCCATTTCACGTGTTCGGGAAAGCAGCACTCGGAGAGTCTCAACATC
Dpp4	0.0732	0.0125974	-3.4989	-2.8452	-1.89455	NM_001159543.1	AAGAGGGGATCACTATTTATGTGATGTGGTGTGGGCTACAGAAGAAAGAATTTCACTACAGTGGCTCAGGAGGATTCAGAACTATTCCGTGATGGCTATC
Stat2	0.0732	0.0127072	-3.4919	-2.8543	-0.73758	NM_019963.1	AGTGGGACCACTACAGCTCAGACTCCAATCACTTTTTATTACAGCATAACTTGCGAAAATTCAGCCGGGATATTCAGACCTTTCCCAATGGCCCTACCCA
St6gal1	0.0732	0.012846	-3.483	-2.8656	-1.30591	NM_001252506.1	GCCAGGCATCCTCATCCTTCTCCATAAGTCATTTTATGGCTGCTCTCCTGGTTACCACTGCTTGAAGGAGTGTTTTTATTCAACAGGCCCAGCCTGCTTC
Irf7	0.0732	0.0128762	-3.4811	-2.8681	-1.02223	NM_016850.2	CGCTGTGCACTCCACAGCACAGGGCGTTTTATCTTGCGCCAAGACAATTCAGGGGATCCAGTTGATCCGCATAAGGTGTACGAACTTAGCCGGGAGCTTG
Il1b	0.0732	0.0129756	-3.4749	-2.8761	-1.98244	NM_008361.3	GTTGATTCAAGGGGACATTAGGCAGCACTCTCTAGAACAGAACCTAGCTGTCAACGTGTGGGGGATGAATTGGTCATAGCCCGCACTGAGGTCTTTCATT
Ddx58	0.0736	0.0131859	-3.4618	-2.893	-0.75014	NM_172689.3	GTACACATCACATTTGCGGAAATACAACGATGCACTCATCATCAGTGAGGATGCACAGATGACAGACGCTCTAAATTACCTCAAAGCCTTCTTCCACGAT
Cd8a	0.0736	0.0132451	-3.4582	-2.8977	-1.83122	NM_001081110.2	CCACCTTCGTTGTCTATATGGCTTCATCCCACAACAAGATAACGTGGGACGAGAAGCTGAATTCGTCGAAACTGTTTTCTGCCATGAGGGACACGAATAA
Cyfip2	0.0738	0.0133848	-3.4496	-2.9086	-0.96957	NM_001252459.1	TATGAGAATAAGATGTACCTGACGCCCAGTGAAAAGCACATGTTGCTCAAGGTGATGGGCTTTGGTCTCTATCTGATGGACGGAAATGTCAGTAACATTT
Egfr	0.0741	0.0135388	-3.4404	-2.9206	-1.50723	NM_207655.2	TGCTACAAACATCAAACACTTCAAATACTGCACTGCCATCAGCGGGGACCTTCACATCCTGCCAGTGGCCTTTAAGGGGGATTCTTTCACGCGCACTCCT
Ctss	0.0758	0.0139507	-3.4161	-2.952	-1.68069	NM_021281.2	AGACGCTTCCTATCCCTACAAAGCCACGGATGAAAAGTGTCACTATAACTCAAAAAATCGAGCTGCCACGTGTTCAAGGTACATTCAGCTCCCGTTTGGT
Snai1	0.0762	0.0141208	3.4064	-2.9646	0.72351	NM_011427.2	TCACTGCCAGGACTCCTTCCAGCCTTGGTCCGGGGACCTGTGGCGTCCATGTCTGGACCTGGTTCCTGCTTGGCTCTCTTGGTGGCCTTTGCCGCAGGTG
Slc11a1	0.0768	0.01439	-3.3912	-2.9844	-1.14166	NM_013612.2	CATGTACTTCCTGATTGAGGCCACCATCGCCCTATCGGTGTCCTTCATCATCAACCTCTTCGTCATGGCTGTTTTTGGTCAGGCCTTCTACCAGCAAACC
Socs1	0.0768	0.0144447	-3.3881	-2.9884	-0.71321	NM_009896.2	CAGCTTGTGTCTGGGGCCAGGACCTGAATTCCACTCCTACCTCTCCATGTTTACATATTCCCAGTATCTTTGCACAAACCAGGGGTCGGGGAGGGTCTCT
Ltf	0.0771	0.0146557	-3.3764	-3.0035	-0.95924	NM_008522.3	TGCGTATGGGTGACCATGTATGCCTCAACATAAGTTTGCACATGACTGTGTGCACTCCTTGCACTGATGTTTGCATAGGACTGTGTACTTGCACTAATGC
Il21r	0.0771	0.0147087	-3.3735	-3.0073	-1.83314	NM_021887.1	TATGGTACACGTGCCATATGCGCTTGTCTCAATTCCTGTCCGATGAAGTTTTCATTGTCAATGTGACGGACCAGTCTGGCAACAACTCCCAAGAGTGTGG
Pou2f2	0.0785	0.0150671	-3.3542	-3.0325	-2.08343	NM_001163556.1	GCCCCTGGAGGCCGAGAAGCAAAGTCTGGACTCCCCGTCAGAGCACACAGACACCGAAAGAAATGGACCCGACATTAACCATCAGAACCCCCAGAATAAA
Pik3cg	0.0785	0.0152257	-3.3458	-3.0434	-1.34933	NM_020272.2	CTGAATCTCTGGACCTGTGCCTTCTGCCTTACGGTTGCATCTCAACTGGTGACAAAATAGGAATGATCGAGATTGTAAAGGATGCCACAACGATCGCTCA
Ripk2	0.0785	0.0152795	-3.343	-3.0471	-0.57252	NM_138952.3	CCAGGGACATCGACCTGACACCAGTGAGGAGAATTTGCCATTTGATATACCTCATCGAGGTCTCATGATCTCTCTAATACAGAGTGGATGGGCGCAAAAC
Hck	0.0788	0.0154455	-3.3344	-3.0584	-2.33455	NM_010407.3	GAGGACTTCACAATCTCTTTCTGACTCTAGTCATCTGCAATCCGCCACTCTCAGGGCCTCCAAGTTGGTATGTCTCATTTGCCTGGAATGACTGAATTCA
Cmah	0.0788	0.01555	-3.329	-3.0654	-2.29932	NM_001111110.2	CATCGAGGATTTAGATGGAAGGTCCGTTAAATGCACAAAGCACAACTGGAAGTTAGACGTGAGCACCATGAAATATATCAACCCTCCAGGGAGCTTCTGT
Thbd	0.0801	0.0160495	-3.3038	-3.0984	-0.7426	NM_009378.3	CCCTTTGACATGACAATAGGACATTGCTATCTTGAGACATACTGGGCCACATTCATAGCTTTCCAAGGATGTATGTGGTCCTGCCTCAACATATCAGAGC
Il2rg	0.0801	0.0161189	-3.3003	-3.103	-0.7676	NM_013563.3	ATCCAATGCTCACTGCCTTCCCTTGGGGCTAAGTTTCGATTTCCTGTCCCATGTAACTGCTTTTCTGTTCCATATGCCCTACTTGAGAGTGTCCCTTGCC
Il10ra	0.0801	0.0161337	-3.2996	-3.1039	-1.70243	NM_008348.2	TGTTGTCGCGTTTGCTCCCATTCCTCGTCACGATCTCCAGCCTGAGCCTAGAATTCATTGCATACGGGACAGAACTGCCAAGCCCTTCCTATGTGTGGTT
Syk	0.0815	0.0165187	-3.2809	-3.1285	-1.4166	NM_001198977.1	TGAGGCTTCGCAATTACTACTACGACGTGGTTAACTAACAGCTCCGGCGCCTGTCCGTGCACACCACGGATTCCCAAGCGATCACAGGAAATTCATTCAG
Defb1	0.0816	0.0166427	-3.2749	-3.1363	-1.48276	NM_007843.3	GGTGTTGGCATTCTCACAAGTCTTGGACGAAGAACAGATCAATACAAATGCCTTCAACATGGAGGATTCTGTCTCCGCTCCAGCTGCCCATCTAATACCA
Ifit3	0.0816	0.0167483	-3.2699	-3.1429	-0.74729	NM_010501.1	AATTGTGGTGGATTCTTGGCAGTTGCAGGGATAAAGGAGTGGCTGAATGGTTTTGGGGTTTGGGAGGCAACGCACTTTGGGGCACAGGCAGGCTTTTCCT
Cxcl13	0.0819	0.0169237	3.2616	-3.1538	1.92806	NM_018866.2	CTGAGAGGGAATGCTCAAGCTCCGTTGCATACCCAACCCACATCCTTGTTCCTTAAGAAAGGCTATTTGAGAACAGGCATTTAGTGACAACCCACTTCAG
Ly86	0.0833	0.0173671	-3.2412	-3.1808	-2.40053	NM_010745.2	CCAGGGACAGATGTTCCCAGACCCAACAGATGTAATAAACCCTCAAAAACTATCTATTTCTGAGGACCCTGAGTAGTCTTGAAGCCCTATTGTAGTACCT
Tnfrsf13b	0.0833	0.0174274	-3.2384	-3.1844	-1.80545	NM_021349.1	GTCCAGGATTGAGGCTAAGTAGCGACCAGCTGACTCTCTACTGCACACTGGGGGTCTGCCTCTGCGCCATCTTCTGCTGTTTCTTGGTGGCCTTGGCCTC
Bst1	0.0849	0.0179388	-3.2156	-3.2146	-0.78517	NM_009763.3	TCATGAACTCAGCCTCAGCATCTATGCGGAGGGAGAGCGCATCTCTTCATGCAATAGGAGACGCCAGCCTTCTCATTTCTCTCTTAGTAGCTTTGGCTTC
Sbno2	0.0849	0.018003	-3.2128	-3.2183	-0.72566	NM_183426.1	GAGTGCAGACCGTGCCATTCAACAGTTTGGCCGCACCCACAGGTCCAACCAGGTCTCAGCACCCGAGTACGTCTTCCTTATCTCAGAACTGGCAGGGGAG
Mapk11	0.0864	0.0184579	-3.1932	-3.2443	-0.66194	NM_011161.5	GTGTACCTCGTGACGACCCTGATGGGCGCCGACCTGAATAACATCGTCAAGTGTCAGGCCCTGAGCGATGAGCATGTTCAATTCCTTGTCTACCAGCTGC
Csf1r	0.0864	0.0185924	-3.1875	-3.2519	-2.29867	NM_001037859.2	GTACAAGCAGAAGCCGAAGTACCAGGTGCGCTGGAAGATCATCGAGAGATACGAAGGCAATAGCTACACCTTCATTGACCCTACTCAGTTGCCCTACAAT
Tapbp	0.0864	0.018654	-3.1849	-3.2554	-0.73052	NM_009318.2	AGGGAGTTTCAGGTCAGTCGGGGTTACTTGGCGGGGCTTTGTTGAGAGAACTAAATATAAGAACACACATGCGTAGAGTCCCAGGGTTGAGAAGAACCAG
Ccr9	0.0887	0.0192917	-3.1585	-3.2904	-1.60791	NM_009913.6	TATACCATCATCATTCATACCTTGGTACAGGCCAAGAAGTCATCCAAGCACAAGGCCCTCAAGGTGACCATCACTGTCCTCACTGTCTTCATTATGTCTC
Ccl5	0.0887	0.0194517	-3.152	-3.299	-0.68409	NM_013653.3	GTCGTGTTTGTCACTCGAAGGAACCGCCAAGTGTGTGCCAACCCAGAGAAGAAGTGGGTTCAAGAATACATCAACTATTTGGAGATGAGCTAGGATAGAG
Ly9	0.0887	0.0195098	-3.1497	-3.3021	-1.1862	NM_008534.2	ACGGTGGTGGAAACAATGTGACATACACATGGATGCCTCTACAAAACAAAGCTGTCATGTCCCAAGGGAAGTCGCACCTCAACGTCTCCTGGGAAAGTGG
Tlr1	0.089	0.0198041	-3.138	-3.3177	-2.48511	NM_030682.1	TCAGCACTACGATCGGTTTGGAACTGTCTAACATCAAGTGTGTGCTTGAAGACCAGGGCTGCTCTTATTTCTTACGTGCTTTGTCAAAGCTTGGAAAGAA
Ccl8	0.089	0.0198135	-3.1376	-3.3182	-1.24437	NM_021443.2	ACCTGCTGCTTTCATGTACTAAAGCTGAAGATCCCCCTTCGGGTGCTGAAAAGCTACGAGAGAATCAACAATATCCAGTGCCCCATGGAAGCTGTGGTTT
Eng	0.0905	0.0202644	-3.1201	-3.3416	-0.67679	NM_001146350.1	ATTTTCCCGGAATGCTGTCACATCTGGAGCTGACTCTTCAGGCATCCAAGCAAAATGGCACGGAGACCCAGGAGGTGTTCCTGGTCCTCGTTTCGAACAA
Traf2	0.0905	0.0204	-3.1149	-3.3485	-0.59698	NM_009422.2	GGCCTTTTAATCAGAAGGTAACATTGATGTTGCTGGACCATAACAACCGGGAGCATGTGATCGACGCATTCAGGCCCGATGTAACCTCGTCCTCCTTCCA
Tnf	0.0917	0.0207762	-3.1006	-3.3676	-1.05941	NM_013693.1	TTCCTGAGTTCTGCAAAGGGAGAGTGGTCAGGTTGCCTCTGTCTCAGAATGAGGCTGGATAAGATCTCAGGCCTTCCTACCTTCAGACCTTTCCAGACTC
Tap2	0.0922	0.0210873	-3.0891	-3.383	-0.67068	NM_011530.2	TCCAGGCCGGACCTGCCTTTCCTCATAGCTGCCTTCTTCTTCCTTGTGGTGGCTGTGTGGGGGGAGACATTAATCCCTCGCTATTCGGGTCGTGTAATTG
Cxcr5	0.0922	0.0211543	3.0866	-3.3863	1.03591	NM_007551.2	ACCGTGCCTTTCTCTTAACCAAGCAGAAAGCTGAAACCGATCTACTTTAGGTAGCTGTCTGGTTCCAACCTAACCAGCATTGGGTCAGCCCCATGTTACT
Tgfbr1	0.0932	0.0215702	-3.0715	-3.4066	-0.71882	NM_009370.2	TCAGAAGTAGTGGCCAGCTGTGTCTCTAGTAGGACAGTAAAGGCATGAAGCTCAGCCTGTAATCCTGCTACTACAGTAGTACTCCAGAAGTGCCTTGAGG
Ctsh	0.0932	0.0216219	-3.0697	-3.4091	-1.45805	NM_007801.2	TGTCATAAAACTCCAGATAAAGTAAACCATGCAGTCCTGGCGGTTGGCTATGGAGAACAGAATGGATTACTCTACTGGATTGTGAAAAACTCTTGGGGCT
Tlr3	0.0937	0.0218691	-3.0609	-3.4209	-0.88125	NM_126166.2	TTTCTCTGGGCTGAAGTGGACAAATCTCACCCAGCTCGATCTTTCCTACAACAACCTCCATGATGTCGGCAACGGTTCCTTCTCCTATCTCCCAAGCCTG
Abcg1	0.0949	0.0222698	-3.0468	-3.4398	-1.22312	NM_009593.1	GCGGCCGTGAACATCGAATTCAAGGACCTTTCCTACTCTGTACCCGAGGGGCCCTGGTGGAAGAAGAAAGGATACAAGACCCTTTTGAAAGGGATCTCTG
Btk	0.0952	0.0225612	-3.0368	-3.4533	-1.13438	NM_013482.2	GAAGAGCCCTGGACATCTAGGAATGCCTTTCTTCTCTCGTTCCCTGGCATACTGCTCTAAGCAAAGGTCAAGGGATTTCTGTGCCTAGTATTACCCATAA
Cmklr1	0.0952	0.0225902	-3.0358	-3.4546	-1.47047	NM_008153.3	TCGCCACCTTCAAGATGAAGAAGACCGTGAACACTGTGTGGTTTGTCAACCTGGCTGTGGCCGACTTCCTGTTCAACATCTTTTTGCCGATGCACATCAC
Il13ra2	0.0964	0.0230971	-3.0187	-3.4776	-0.78262	NM_008356.3	GACCCATTCCACCAAGGTGTTACACTTATGAAATTGTGATCCGAGAAGACGATATTTCCTGGGAGTCTGCCACAGACAAAAACGATATGAAGTTGAAGAG
Lck	0.0964	0.0231429	-3.0171	-3.4797	-1.34811	NM_010693.2	TCGGGCATCAAGTTGAATGTCAACAAACTTTTGGACATGGCAGCCCAGATTGCAGAGGGCATGGCGTTCATCGAAGAACAGAATTACATACATCGGGACC
Ccl12	0.097	0.0234212	-3.0079	-3.4921	-1.28048	NM_011331.2	ATGAAGATTTCCACACTTCTATGCCTCCTGCTCATAGCTACCACCATCAGTCCTCAGGTATTGGCTGGACCAGATGCGGTGAGCACCCCAGTCACGTGCT
Tank	0.0985	0.0239649	-2.9903	-3.5159	-0.67654	NM_011529.1	CAATCAAAGGTGAGACGACAAGAAGTTTCTTCTGGAAAAGAATCCGCCAAGGGTCTCAACATCCCTCTGCATCACGAAAGGGATAATATAGAGAAGACTT
Usp18	0.0985	0.0240251	-2.9883	-3.5185	-0.68905	NM_011909.2	GGCTGACTTTGGTCATTACTGTGCCTACATCCGGAATCCCGTGGATGGAAAGTGGTTCTGCTTCAATGACTCACATGTTTGTTGGGTCACCTGGAAGGAT
Tnfaip3	0.0988	0.0242387	-2.9815	-3.5277	-0.63528	NM_009397.2	GGCTGAACAACTTCTTCCTCAGGCTTTGTATTTGAGCAATATGCGGAAAGCTGTGAAGATACGAGAGAGAACCCCAGAAGACATTTTCAAACCTACCAAT
Bst2	0.1013	0.0249765	-2.9585	-3.5588	-0.58196	NM_198095.2	CAGCTCCATGGTGGTCTCCAGCCTACTGGTGCTCAAAGTGTCACTGTTCCTGCTCTTTTGAGGACTCATTAGTTGGCAGGTCACAGTTGTTTGAAGTCAC
Fas	0.1042	0.0260743	-2.9257	-3.6034	-1.14786	NM_007987.2	CCACTTGTATTTATATATCGAAAGTACCGGAAAAGAAAGTGCTGGAAAAGGAGACAGGATGACCCTGAATCTAGAACCTCCAGTCGTGAAACCATACCAA
Plaur	0.1042	0.026125	-2.9242	-3.6054	-0.75316	NM_011113.3	TTCTTTGGACCTCAGTTTTTCCATGAACCAGAAGAGAATTGGAACAAGGGCTGCGGGCAGCAGGGGCCTCTTAGTTGAGATAATATTGTTGCTGTTATTA
Tnfsf18	0.1042	0.0261281	-2.9241	-3.6055	-1.68993	NM_183391.3	GCACAGTGAGAACATGGGTAGATGAACCCTAAGACTCTTACCTCAATTCAGAACTCGCAAGGAGTTAAGTGAGTGGGGTCTTCATTAGACCATTCACATG
Vegfc	0.1057	0.0267033	-2.9075	-3.6281	-0.95876	NM_009506.2	TACAGAAAACACACAGAAGTGCTTCCTTAAAGGGAAGAAGTTCCACCATCAAACATGCAGTTGTTACAGAAGACCGTGTGCGAATCGACTGAAGCATTGT
Cd1d1	0.1057	0.0267871	-2.9051	-3.6313	-0.91359	NM_007639.3	GTTTTATGGGATTTGCACTGAACTAGAAAGCATACTTCCTGCCCAAACAGACGCTCTGAGGTTAGTTGGCAAGTGTAAAGTCCAACACCAACCTGGCTGT
Pmch	0.1058	0.0269985	2.8991	-3.6394	0.80539	NM_029971.2	GAAGATACTGCAGAAAGATCCGTTGTCGCCCCTTCTCTGGAACAATACAAAAACGACGAGAGCGGTTTCATGAACGATGATGACAATAAGAATTCAAAGA
Muc1	0.1058	0.027091	-2.8965	-3.643	-0.85811	NM_013605.1	AACGGAGATTTTCTGGGGATCTCTAGCATCAAGTTCAGGTCAGGCTCCGTGGTGGTAGAATCGACTGTGGTTTTCCGGGAGGGTACTTTTAGTGCCTCTG
Ccl7	0.1061	0.027304	-2.8906	-3.6511	-0.85317	NM_013654.2	ACAGAAGGATCACCAGTAGTCGGTGTCCCTGGGAAGCTGTTATCTTCAAGACAAAGAAGGGCATGGAAGTCTGTGCTGAAGCCCATCAGAAGTGGGTCGA
Abca1	0.1068	0.0277425	-2.8784	-3.6676	-0.86598	NM_013454.3	CTCCTTGTCATCTCTAGCCAGGATATTCAGCATCCTCTCCCAGAGCAAAAAGCGACTCCACATAGAAGACTACTCTGTCTCTCAGACAACACTTGACCAA
Ccl2	0.1068	0.0278573	-2.8753	-3.6718	-0.77531	NM_011333.3	TCTTCAGCACCTTTGAATGTGAAGTTGACCCGTAAATCTGAAGCTAATGCATCCACTACCTTTTCCACAACCACCTCAAGCACTTCTGTAGGAGTGACCA
Ccr8	0.1068	0.0280302	-2.8706	-3.6782	-0.68929	NM_007720.2	GTTCTTCATCACCCTAATGAGTGTGGACAGGTATCTGGCTATTGTCCACGCTGTCTATGCCATCAAGGTGAGGACGGCCAGCGTGGGCACAGCCCTGAGT
Rel	0.1068	0.0280593	-2.8698	-3.6793	-0.59136	NM_009044.2	ATGGTACAGTTTTACCAGAAATGCCCAGGTCTTCAGGAGTTCCAGGGCAAGCTGAACCTTACTATTCTTCATGCGGGTCCATCTCGAGTGGATTGCCACA
F13a1	0.1068	0.0281903	2.8663	-3.6841	0.8507	NM_001166391.1	TTTCTTCTTGGCAAAGCCAGAGAAAGGTCTTTCATCTTGCACCTGCAGCCAAGGAACTGCCTGCCAAATTTCACAGATTACCTTGTGAGAAGATGTGGCC
Ptgdr2	0.107	0.0283986	2.8607	-3.6917	1.35483	NM_009962.2	GAAGCCGCTCTGTCCACTCTTGGAGGAGATGGTCCAGCTTCCAAACCACAGCAACTCTAGCCTCCGCTACATCGACCACGTGTCGGTGCTGTTGCACGGG
Il23r	0.1089	0.0290289	-2.8441	-3.7144	-1.46315	NM_144548.1	AAGTATTTGGTATGGGTCCAAGCTGTCAATTCCCTAGGCATGGAGAACTCACAACAACTACACGTCCATCTGGATGATATAGTGATACCTTCTGCGTCCA
Itgb4	0.1105	0.0296209	2.8288	-3.7353	0.68362	NM_001005608.2	TGCCACCCTTGGTCGCCGTCTGGTAAACATCACCATTATCAAGGAACAAGCTAGTGGGGTAGTGTCCTTCGAGCAGCCTGAATACTCGGTGAGTCGTGGA
C1qb	0.1118	0.0301014	-2.8167	-3.7519	-1.49435	NM_009777.2	GTGCCAACAGCATCTTCACTGGCTTTCTGCTTTTCCCTGACATGGATGCGTAATCACGGGGTCAAATTACACCTATCCAACACCATCTTCCTGCCTCCCT
Ccl3	0.1119	0.0302962	-2.8118	-3.7585	-1.01759	NM_011337.1	TCTGTCACCTGCTCAACATCATGAAGGTCTCCACCACTGCCCTTGCTGTTCTTCTCTGTACCATGACACTCTGCAACCAAGTCTTCTCAGCGCCATATGG
Relb	0.1134	0.0308398	-2.7984	-3.7769	-0.51849	NM_009046.2	TTCTCTTTGAGCCCATTTTACAGAATGCTGAGTCCGAAGAGGAAAAGGGGCTCCTGCAGATGGACCCCTTCTCAGGACAGATTCTCAGAGATTGTACATA
Cd6	0.1143	0.031326	-2.7866	-3.793	-0.76445	NM_001037801.2	GAAGTGCCTTCCAGAGTTCCAGTCACGATAGAATCTTCTGTGCCGGTGAGCGTGAAGGATAAGGACTCACAAGGGCTGACACTTCTCATTCTCTGTATTG
Il23a	0.1143	0.0315347	-2.7816	-3.7999	-0.60992	NM_031252.1	CAAGGACAACAGCCAGTTCTGCTTGCAAAGGATCCGCCAAGGTCTGGCTTTTTATAAGCACCTGCTTGACTCTGACATCTTCAAAGGGGAGCCTGCTCTA
Mmp9	0.1143	0.0315427	-2.7814	-3.8001	-1.12534	NM_013599.2	CCTCTACAGAGTCTTTGAGTCCGGCAGACAATCCTTGCAATGTGGATGTTTTTGATGCTATTGCTGAGATCCAGGGCGCTCTGCATTTCTTCAAGGACGG
Cd81	0.1167	0.0323675	2.762	-3.8267	0.49915	NM_133655.2	GGCATCTGGGGCTTCGTAAACAAAGACCAGATCGCCAAGGATGTGAAGCAGTTCTATGACCAGGCCCTTCAGCAAGCTGTGATGGATGATGATGCCAACA
Notch1	0.1174	0.0327259	-2.7537	-3.8381	-0.68086	NM_008714.2	TGAGATTGATGTTAATGAGTGCATCTCCAACCCATGTCAGAATGATGCCACTTGCCTGGACCAGATTGGGGAGTTCCAATGCATATGTATGCCAGGTTAT
Tgfb3	0.1175	0.0329071	-2.7496	-3.8438	-0.52283	NM_009368.2	TCATGTAATTAGTTTCTGGGCCAGCAACTAGCTATCTCAGGTCCCTTAGAGATGCTGGACTCAAAAGCAGAGGTCAGAATTGGTTCTCTCATGTATTCCC
Mst1r	0.1176	0.033267	-2.7414	-3.855	-0.98022	NM_009074.1	GATACTCCTTATTGCTCTTCTGGTCTTGATCCTGCTTGTGGCTGTGCTGGCCGTTGCCCTGATCTTTAACTCCCGAAGACGGAAAAAGCAGCTAGGTGCT
Atm	0.1176	0.033305	-2.7406	-3.8561	-0.55624	NM_007499.2	TTCCTCAAAGTGAAAGTCATGACATTTGGATAAAGACACTGACGTGTGCCTTTCTGGACAGTGGAGGCATAAACAGTGAAATTCTCCAGTTATTAAAGCC
Tbx21	0.1176	0.033404	-2.7384	-3.8592	-0.82788	NM_019507.1	CACTAAGCAAGGACGGCGAATGTTCCCATTCCTGTCCTTCACCGTGGCTGGGCTGGAGCCCACAAGCCATTACAGGATGTTTGTGGATGTGGTCTTGGTG
Lyn	0.1179	0.0336268	-2.7334	-3.866	-1.40765	NM_010747.1	CATTGAGACTAGCCTATTGTAGGTAGTTGGGAAAGCAGCCTTGGAGGAGCTAACTATCTCATGCCAGGACCCTCTGTGTTCCTGGTTCCTGATGGACGTG
C5ar1	0.1192	0.0341842	-2.7211	-3.8829	-1.13102	NM_007577.3	CATTGCTCCTCACCATTCCATCCTTCGTGTACCGGGAGGCATATAAGGACTTCTACTCAGAGCACACTGTATGTGGTATTAACTATGGTGGGGGTAGCTT
Cd63	0.1192	0.0343161	2.7182	-3.8869	0.58075	NM_001042580.1	GTGGGATTGATCGCCATTGGTGTAGCGGTTCAGGTTGTCTTGAAGCAGGCCATTACCCATGAGACTACTGCTGGCTCGCTGTTGCCTGTGGTCATCATTG
Ctsg	0.1236	0.035754	2.6875	-3.9291	1.44647	NM_007800.1	CTATGGAAGCAACAATGGTAACCCTCCAGCTGTATTCACCAAAATCCAGAGCTTCATGCCCTGGATCAAAAGAACAATGAGACGCTTTGCACCAAGATAT
Pou2af1	0.1242	0.0360889	-2.6806	-3.9387	-0.87372	NM_011136.2	TGCTGGAGAAGCATAACACTTGCTGTTGAGTGTTTTGCTGTCTCCTAGTGCTTTGCTCCTGAAGTGGATGTGTCTTTGGGAACTGGCCCATTGTTTACTA
Cd70	0.1275	0.0372397	-2.6572	-3.9709	-1.59564	NM_011617.1	CGCCTGACATACCTGGTCCACGGAGATGTCCTCTGTACCAACCTCACCCTGCCTCTGCTGCCGTCCCGCAACGCTGATGAGACCTTCTTTGGAGTTCAGT
Cd40lg	0.128	0.0375607	-2.6508	-3.9797	-0.92823	NM_011616.2	AGCAGTGGATCTGAGAGAATCTTACTCAAGGCGGCAAATACCCACAGTTCCTCCCAGCTTTGCGAGCAGCAGTCTGTTCACTTGGGCGGAGTGTTTGAAT
Fadd	0.128	0.0377116	-2.6478	-3.9838	-0.61115	NM_010175.5	TTAAGTGGCAGTATTGAGTTACTACTGTTGCAGGGCTTTTGGGCCACCAAAGAAACTTATCCCTTTGTACAGAGTCCCTTCAACCACGTTGGGGATTAAA
Fcgr4	0.1303	0.0385571	-2.6314	-4.0065	-1.89875	NM_144559.1	GGCGATCCAGGGTCTCCATCCATGTTTCCACCGTGGCATCAAATCACATTCTGCCTGCTGATAGGACTCTTGTTTGCAATAGACACAGTGCTGTATTTCT
Cd84	0.1318	0.0391814	-2.6195	-4.023	-1.48838	NM_001252472.1	CGCCATCTGTGGATCTGGTTCCTTTGCCTACAAACCTGGTCTGAAGCAGCAGGAAAAGATGCAGACCCGGTGGTAATGAATGGGATTCTTGGGGAGTCAG
Ifna4	0.1361	0.0406628	-2.592	-4.0609	-1.82089	NM_010504.2	CAGAAGGCTCAAGCCATCCTTGTGCTAAGAGATCTTACCCAGCAGATTTTGAACCTCTTCACATCAAAAGACTTGTCTGCTACTTGGAATGCAACTCTAC
Fcgr2b	0.1361	0.0408927	-2.5878	-4.0667	-1.01003	NM_001077189.1	TTGGTTCCCAATGGTTGACTGTACTAATGACTCCCATAACTTACAGCTTCCCAACTCAAGACTCTTCTGCTATCGATCCACACTGCCACTAAAATTAATC
Nfkb2	0.1361	0.0411843	-2.5825	-4.074	-0.52149	NM_019408.2	CCTATCACAAGATGAAGATCGAGAGGCCTGTAACGGTGTTCCTGCAGCTGAAACGCAAGCGTGGGGGCGATGTCTCGGACTCCAAACAGTTCACATATTA
Trem2	0.1361	0.0412067	-2.5821	-4.0745	-1.06631	NM_031254.2	GAATCAAGAGACCTCCTTCCCACCCACCTCCATTCTTCTCCTCCTGGCCTGCGTTCTCCTGAGCAAGTTTCTTGCAGCCAGCATCCTCTGGGCTGTGGCC
Bcl6	0.1369	0.0419206	-2.5695	-4.0921	-0.84165	NM_009744.3	ACGTTGTCATCGTGGTGAGCCGTGAGCAGTTTAGAGCCCATAAGACAGTGCTCATGGCCTGCAGCGGCCTGTTCTACAGTATCTTCACTGACCAGTTGAA
Sell	0.1369	0.0419377	-2.5692	-4.0925	-0.8547	NM_001164059.1	GTCCAAGTGTGCTTTCAACTGTTCTGAGGGAAGAGAGCTACTTGGGACTGCAGAAACACAGTGTGGAGCATCTGGAAACTGGTCATCTCCAGAGCCAATC
Map3k1	0.1369	0.0419758	-2.5685	-4.0934	-0.85383	NM_011945.2	CAGCAGATTCCTTCCGCTTACAAAGATTTGGCCGAGCCATGGATTCAGGTGTTTGGAATGGAACTCGTTGGCTGCTTATTCTCTAGAAACTGGAACGTAA
Flt3	0.1381	0.0425296	2.5588	-4.1068	0.85745	NM_010229.2	CGCCCTACAGGCCGTTGCTTCGCTGGACTTTTCTCTAGATGCTGTCTGCCATTACTCCAAAGTGACTTCTATAAAATCAAACCTCTCCTCGCACAGGTGG
Cd247	0.1381	0.0427933	-2.5543	-4.1131	-2.18564	NM_001113391.2	GCTTTGGTCTGCTGGATCCCAAACTCTGCTACTTGCTAGATGGAATCCTCTTCATCTACGGAGTCATCATCACAGCCCTGTACCTGAGAGCAAAATTCAG
Cd38	0.1381	0.0429577	-2.5514	-4.117	-0.74398	NM_007646.4	TATTCACATGGTAAACCTGAGGTCATAGGGTCATTATAGGGAAGGTGCTGTGTGGGAACTACCCACGTGCCCTGTGCTTTAATCTTTAACTCAACACATC
Hras	0.1381	0.0431	-2.549	-4.1204	-1.39874	NM_008284.2	CAAATGTTCAGCTTCCCTTGTCTGTGTGTATCTGGGGCTCCTGAGGTATCATCTGGAGCGTCAGTGACACCTTCGGAGCCTTGTTGGTCATGAACTTAAG
Fcer1g	0.1382	0.0432898	-2.5457	-4.1249	-1.28294	NM_010185.4	CTATAGCCAGCCGTGAGAAAGCAGATGCTGTCTACACGGGCCTGAACACCCGGAGCCAGGAGACATATGAGACTCTGAAGCATGAGAAACCACCCCAGTA
Psmb9	0.1411	0.0443898	-2.5273	-4.1505	-0.5802	NM_013585.2	TTCACCACAGATGCCATCACTCTGGCCATGAACCGAGATGGCTCTAGTGGGGGTGTCATCTACCTGGTCACCATCACAGCTGCTGGTGTGGACCATCGAG
Xaf1	0.143	0.0451936	-2.5141	-4.1688	-0.5975	NM_001037713.3	CTCCACTTCATGCTCCACGAGGCCCACTGCCTGCGCTTCATAGTCCTTTGCCCAGAATGTGAAGAGCCCATCCCAGAGTCAAAGATGAAAGAGCACATGG
Oas2	0.1433	0.0455442	-2.5084	-4.1766	-0.6426	NM_145227.3	GCCCTAAGAGGCTGCTCCGATGGTACCCTTGTTCTCTTCATGGACTGCTTCCAACAGTTCCAGGATCAGATAAAATACCAAGATGCATACCTTGACGTCA
Il12b	0.1433	0.0456787	-2.5062	-4.1796	-0.69047	NM_008352.1	TCGTAGAGAAGACATCTACCGAAGTCCAATGCAAAGGCGGGAATGTCTGCGTGCAAGCTCAGGATCGCTATTACAATTCCTCGTGCAGCAAGTGGGCATG
Cyld	0.1436	0.045959	-2.5017	-4.1859	-0.54524	NM_001276279.1	CTATGACGATCCGGACATCTCAGCTGGGAAGATCAAGCAGTTCTGTAAGACCTGCAGCACTCAGGTTCACCTTCATCCCAGGAGGTTGAATCATTCTTAT
Cx3cr1	0.1449	0.0465593	-2.4922	-4.1991	-1.92837	NM_009987.3	TCCTGTGTTGGTTGTGATAACCATTTCAGAAGTCTCTCCCAGCCTGTTGCTCACGGCGGCATGTCTGATATCTCCTTGGCAGTCTGTATGTTTGTGTCGA
Tnfrsf4	0.1486	0.0479621	-2.4704	-4.2293	-1.37862	NM_011659.2	ATGGTGAGCCGCTGTGATCATACCAGGGATACTCTATGTCATCCGTGTGAGACTGGCTTCTACAATGAAGCTGTCAATTATGATACCTGCAAGCAGTGTA
Ccr1	0.1493	0.0483826	-2.464	-4.2381	-1.09398	NM_009912.4	CTTCTGATTCAGACCATAGGTGTCAACCAAGGAAGGTCTAAGAAGAGAATGAGGAGACAGTATATAGCTCTCCAAGACTGATACTGACAGTTCTTACAGT
Cfd	0.1514	0.0492548	2.4509	-4.2563	2.87045	NM_013459.1	AGTGTCAATCATGAACCGGACAACCTGCAATCTGCGCACGTACCATGACGGGGTAGTCACCATTAACATGATGTGTGCAGAGAGCAACCGCAGGGACACT
Rorc	0.1517	0.0495609	2.4464	-4.2626	1.27955	NM_011281.2	GGGGCCTCCTGCCACCTTGAGTATAGTCCAGAACGAGGCAAAGCTGAAGGCAGAGACAGCATCTATAGCACTGACGGCCAACTTACTCTTGGAAGATGTG
C1qa	0.1518	0.0497831	-2.4431	-4.2671	-1.5367	NM_007572.2	CAGTGCCCGGCTTCTATTACTTCAACTTCCAAGTGATCTCCAAGTGGGACCTTTGTCTGTTTATCAAGTCTTCCTCCGGGGGCCAGCCCAGGGATTCCCT
Itgam	0.1539	0.0507104	-2.4296	-4.2858	-1.23107	NM_008401.2	ATCTGGACACTGAACATCCCATGACCTTCCAAGAGAATGCAAAAGGCTTTGGACAGAGTGTGGTCCAGCTTGGCGGAACCAGTGTGGTTGTTGCAGCCCC
Il18	0.1539	0.0511703	-2.423	-4.295	-0.75854	NM_008360.1	ACTTTGGCCGACTTCACTGTACAACCGCAGTAATACGGAATATAAATGACCAAGTTCTCTTCGTTGACAAAAGACAGCCTGTGTTCGAGGATATGACTGA
Tap1	0.1539	0.0512929	-2.4213	-4.2974	-0.47336	NM_001161730.1	TGGCCATTCCCTTCTTCACGGGCCGCATCACTGACTGGATTCTTCAGGATAAGACAGTTCCTAGCTTCACCCGCAACATATGGCTCATGTCCATTCTCAC
Pml	0.1539	0.0513142	-2.421	-4.2978	-0.47757	NM_008884.5	TCCGCGACAATTCAGTGAGCAGCTTCCTCGACAGTACGCGCAAGTCCAATATCTTCTGCTCCAATACCAACCACCGCAACCCTGCGCTGACTGACATCTA
Cd7	0.1543	0.0516301	-2.4165	-4.3041	-1.03357	NM_009854.1	CTCAGGCTTACAATGTGATTTACTTTGAAGACCGGCAGGAGCCCACAGTAGACAGGACCTTCTCAGGCCGAATTAATTTCTCTGGTTCCCAGAAGAACCT
Tlr6	0.1545	0.052249	-2.4078	-4.3161	-0.50588	NM_011604.3	ACCTGGATGTCTCACACAATCGGTTGCAAAACATCTCTTGCTGCCCTATGGCGAGCCTGAGGCATCTAGACCTCTCATTCAATGACTTTGATGTACTGCC
Tnfrsf18	0.1545	0.0522651	-2.4076	-4.3164	-1.39851	NM_009400.2	CTCCCCTCAACAGTGGCGGAAGTGGGTGTATGAGAGCGGTGAGTTACGATTGGGCCCTATGGCTGCCTTTCTCATTTGACAGCTCTGTTGGAGTAGGGTC
Ptgs2	0.1545	0.0523078	-2.407	-4.3173	-1.26195	NM_011198.3	CCATCAGTTTTTCAAGACAGATCATAAGCGAGGACCTGGGTTCACCCGAGGACTGGGCCATGGAGTGGACTTAAATCACATTTATGGTGAAACTCTGGAC
Selplg	0.1551	0.0527415	-2.4009	-4.3256	-0.95016	NM_009151.3	GCTTTCCCAGGTCCCTGGCTTGGAGGGATGGTCCTTCCTTTGGGCCCGTGTGAACCAACGAGTTTCCGTACAGTGACAGAATGACCTCGCGCTGCGGCCT
Csf3r	0.1556	0.0531508	-2.3953	-4.3334	-1.93583	NM_001252651.1	CCCAGCCTTCTGCCTCAGGGCTATCTCATTGAGTGGGAAATGAGTTCTCCCAGCTACAATAACAGCTATAAGTCCTGGATGATAGAACCTAACGGGAACA
Irf2	0.1556	0.0534425	-2.3913	-4.339	-0.47415	NM_008391.2	GCCATGAATTCCCTGCCCGACATTGAGGAAGTGAAGGACAGAAGCATAAAGAAAGGAAACAACGCCTTCAGAGTCTACCGGATGCTGCCCTTATCCGAAC
Cd200	0.1556	0.0535347	-2.3901	-4.3407	-0.81787	NM_010818.3	CCCTGCCATCTCCTGGAAGGGTACTGGGACAGGAATTGAGAATAGTACCGAGAGTCACTTCCATTCAAATGGGACTACATCTGTCACCAGCATCCTCCGG
Ikzf1	0.1565	0.0540528	-2.383	-4.3505	-1.32547	NM_001025597.1	GATTCCAGTGCCCTCAAGTTGTGTTTTAAGTAGCTATCAGAGGCAAGAGGGTTCCTAAGAGCAGGTTGACCTGTTGGCGACAGATGGCAATCACCATTTC
Cd209e	0.1585	0.0549564	2.371	-4.3672	1.10591	NM_130905.2	CCAGTTGGGGAGTGGACTTTCACTCATGCGTTTCCCAGTTCCTACTCCCTGTCTATGGGCATGGAAATCTTAGTATTACCTCTGGGACTCATCAGTCTCC
Il4ra	0.1595	0.0555209	-2.3635	-4.3775	-0.68676	NM_010557.1	CCCACAGCAGTGCTGACGTTCCTAAGTCCTGGGCTTTCCTAGCTGATGTTGTCCTACCTACTCAGTCCCATTTTGTCCACCGAATAGACCTGTCACTCAA
Dusp6	0.1598	0.0558106	-2.3597	-4.3828	-0.77273	NM_026268.2	TCAGTTCCTCTTGAGCAGCATCGACCAGGCTGCTTTCTTTCTGTGTGTGGCCCCGGGTGTCAAAAGTGTCACCAGCTGTCTGTGTTAGACAAGGTTGCCA
Nod2	0.1599	0.0562058	-2.3546	-4.3899	-1.15257	NM_145857.2	TCCTTCTTGACCATCCTGACCGTGTCCTGTTAACCTTTGATGGCTTGGACGAGTTCAAGTTCCGGTTCACCGACCGGGAGCGCCACTGCTCTCCAATTGA
Abcb1a	0.1599	0.056278	-2.3537	-4.3912	-0.89072	NM_011076.1	AAGGGGCTACAGGGTCTAGGCTTGCTGTGATTTTCCAGAACATAGCAAATCTTGGGACAGGAATCATCATATCCCTAATCTATGGCTGGCAACTAACACT
Psmb10	0.1599	0.0564834	-2.351	-4.3949	-0.60399	NM_013640.3	AACCCACAGGAGGCTTCTCTTTCGAGAACTGCCAGAGGAATGCGTCCTTGGAACACGTCCTTCCGGGACTTCGGGTTCCTCATGCACGCAAGACCGGGAC
Tfe3	0.1601	0.0567922	-2.3471	-4.4004	-0.44223	NM_172472.3	GAGGACTCTGTGCTGACCTTATTCTTGGGGAAGGGAACAGATTTTGACCTAGATCAAGTGTAACTTAGGTCCTCACCCTTGGGACGACCTTGCCTTTTCT
Aire	0.1636	0.0583316	-2.3276	-4.4274	-1.18669	NM_009646.1	TCCAGGAACCCGAGGGGCCGTGGAAGGGATCCTTATCCAGCAGGTGTTTGAGTCAGGAAGATCCAAGAAGTGCATTCAGGTTGGGGGAGAGTTTTATACA
Cd160	0.1636	0.0584608	-2.326	-4.4296	-0.76126	NM_001163496.1	CAACTTAGAACAGCTTAGGGTTAAAAGGGATCCTGAGACAGATGGCATCACTGAAAAGTCATCTCAGTTGGTGTTCACCATAGAACAAGCTACACCATCA
Siglec1	0.1647	0.0590849	-2.3183	-4.4403	-1.15268	NM_011426.3	ATTGGCTTCAGGAGGGACCGGCTTCCTCACTCCAGTTCCTGGTGACTACACGGGCTCACGCTGGTGCTTACTTTTGCCAGGTGCATGATACACAAGGCAC
Masp2	0.1662	0.0598228	-2.3093	-4.4528	-2.38148	NM_010767.3	TCACTGGGTCCCAGCCTAAAGGTCACCTTCCACTCCGACTACTCCAATGAGAAGCCGTTCACAGGGTTTGAGGCCTTCTATGCAGCGGAGGATGTGGATG
Igll1	0.1695	0.061264	2.292	-4.4767	1.16004	NM_001190325.1	GTGGAGAAGAGTGTGTCACCTGCTGAGTGTTCTTAGACCACAATCCTCCCTGAAGCCTCAGGGGCCTGGATCTGAAGTGCCAGAAAAAGTTGTTTTTTGT
Vcam1	0.1721	0.0624723	-2.2779	-4.4963	-0.8035	NM_011693.2	GGTTTTGAGGATGAACACTCTTACCTGTGCGCTGTGACCTGTCTGCAAAGGACACTGGAAAAGAGAACCCAGGTGGAGGTCTACTCATTCCCTGAAGATC
Gbp2b	0.1721	0.0627958	-2.2741	-4.5015	-2.13401	NM_010259.2	TCAAGAACATGCCTCCACCTCGATCATGCACCATACTTTAAAATCTGAACAGACTAAAGCTCTCTACCCTGTTTCCACTCATCAAGGAAAAAACTTCGGG
C2	0.1721	0.0628706	-2.2733	-4.5027	-0.52156	NM_013484.2	ATGGTGTCCTGGACTTTCTGCCACTTTAACATGGTCACTGACTCCTTTATTAGTCTGAACTTCCTGTCTAATACCTCTGAGCGTTCTCACTCCTGGATAC
Ifi35	0.1736	0.0637952	-2.2627	-4.5173	-0.4808	NM_027320.4	GTCTCTCCCTATGTGAGTGGTGAGATCCAGAAAGCCGAGATCAAATTCCAGCAAGCCCCTCATTCAGTGCTGGTGACAAATATTCCTGATGTCATGGATG
Ep300	0.1736	0.0638685	-2.2619	-4.5185	-0.40484	NM_177821.6	TGGGACCTTTCTGGAGAATCGAGTGAATGACTTTCTGAGGCGACAAAATCACCCTGAATCAGGAGAGGTCACTGTTCGGGTTGTTCATGCTTCTGACAAA
Cxcr2	0.1794	0.0662594	-2.2353	-4.5553	-0.84961	NM_009909.3	CCTTGCCTGTCTGGGCTGCATCTAAAGTAAATGGATGGACTTTTGGCTCAACCCTGTGCAAGATATTCTCATACGTGAAGGAGGTTACCTTCTACAGCAG
Traf3	0.1799	0.0666797	-2.2307	-4.5616	-0.40826	NM_001048206.1	GGTTGGGGTCAGTGCAGACAGCTGCAGACTGTTCTAAAGTTCCGTTCTTATCTCTGATGGCACACCTCTCGTGTTCAGTTCTATTACCCAAAAAACAAAG
Itk	0.1806	0.0674743	-2.2221	-4.5735	-0.90233	NM_010583.3	GCGCTGGGTGCTGACCCTTAAAGAAGAAACGAGGAATAACAACAGCCTGGTATCCAAGTATCACCCTAATTTCTGGATGGATGGGCGGTGGAGGTGCTGC
Ccl22	0.1806	0.0674955	-2.2219	-4.5738	-0.83489	NM_009137.2	CCAAGAATCAACTTCCACCCCTCTTCAACCACATGCTAGGGTCTTTTACTTTCTCTGCCCCACACCTTTGACTCCTTGCCTGTGTAGCTGATAGTCGAAG
Klrd1	0.1806	0.0676522	-2.2202	-4.5761	-0.84625	NM_010654.2	AGTTATCAGGCCAGAGCACTGCATTGTTTACAGTCCAAGCAAAAGCGTTTCTGCTGAATCCTGTGAAAATAAAAACCGTTACATCTGTAAGAAACTGCCT
Jun	0.1809	0.0681824	-2.2146	-4.5839	-0.56721	NM_010591.2	CGCGACCAGAACGATGGACTTTTCGTTAACATTGACCAAGAACTGCATGGACCTAACATTCGATCTCATTCAGTATTAAAGGGGGGTGGGAGGGGTTACA
Ifih1	0.1809	0.0682719	-2.2137	-4.5852	-0.48646	NM_027835.2	GCTGCTAAAGACGGAAATCGCAAAGATCGCGTCTGTGCAGAACATTTGAGGAAGTACAACGAAGCCCTACAAATCAACGACACGATCCGAATGATTGATG
Il1r2	0.1819	0.0688606	2.2075	-4.5938	0.70524	NM_010555.4	AGAAACGCATCCCACTGTGAGCAAATGTCTGTGGAACTCAAGGTCTTTAAGAATACTGAAGCATCTCTGCCTCATGTCTCCTACTTGCAAATCTCAGCTC
Clec5a	0.1821	0.0692079	-2.2038	-4.5988	-1.29264	NM_001038604.1	CGCTGGATCAACAACTCTGTGTTCAATGGCAATGTTACCAATCAGGACCAGAACTTCGACTGTGTCACTATAGGTCTGACGAAGACATATGATGCTGCAT
Ifit1	0.1846	0.0705731	-2.1897	-4.6183	-0.47274	NM_008331.2	AACAGGGCCTTGCAGGCATCACCTTCCTCTGGCTACTTACATTATCAAAAAGGGCTCTGCTACAAGCAACAAATCTCCCAACTGAGGACATCCCGAAACA
Tmem173	0.1846	0.0707793	-2.1876	-4.6212	-0.52919	NM_028261.1	GCAGACTTCCAACCCTCCAGCTTCTGGTCACGTGTGTTCAATGGGAGCTTAAGTAGATGGCGAGAGGGAGAAGGAACATTTGTTCTGTTAGCTGTATACA
Ddx60	0.1846	0.0708872	-2.1865	-4.6228	-0.49172	NM_001081215.1	TGCCTTGGTGGAGAAATTGGAGCGGAAATCTGGGAGCATCTCCTTGTTATGATCCGATGTCCCTTTTTGGCCCTTTCAGCTACCATTAGCAACCCTCAGC
Tnfrsf11a	0.1862	0.0717616	-2.1777	-4.635	-1.82643	NM_009399.3	ATCTCTGTGGTAGTAGTGGCTGCCATCATCTTCGGCGTTTACTACAGGAAGGGAGGGAAAGCGCTGACAGCTAATTTGTGGAATTGGGTCAATGATGCTT
Chuk	0.1869	0.0722837	-2.1724	-4.6422	-0.37006	NM_001162410.1	TCGTTTAGAGCTAAGTTCCAAAAACAGAGAGCGATGGTGCCATGAAATCCAGATCATGAAAAAGTTGGACCATGCGAATGTTGTAAAGGCCTGTGATGTC
Rela	0.1926	0.0749279	-2.1465	-4.6779	-0.36336	NM_009045.4	GAGGCTGACCTCTGCCCAGACCGCAGTATCCATAGCTTCCAGAACCTGGGGATCCAGTGTGTGAAGAAGCGAGACCTGGAGCAAGCCATTAGCCAGCGAA
Cd47	0.1926	0.0749934	-2.1459	-4.6788	-0.50588	NM_010581.3	CTCCTGCTGCTGCGGTTCAGCTCAACTACTGTTTAGTAACGTCAACTCCATAGAGTTCACTTCATGCAATGAAACTGTGGTCATCCCTTGCATCGTCCGT
Cd5	0.1934	0.0758075	-2.1381	-4.6895	-0.88445	NM_007650.3	ACCAGAACATGTCTTTCCATCGAAGCCACACAGCAACTGTGCGGTCCCAAGTTGAGAACCCAACAGCCTCTCATGTGGACAATGAATACAGCCAGCCTCC
Mill2	0.1934	0.0759963	-2.1363	-4.692	-0.56562	NM_153760.2	AAAAATGAAAGCCAGTTCTGGAAAGCCCAGAGAATTCAGACCAGCAGTCCTACTGTTGATCTTAGGGCTGCTCCTTAGAGACTCACGGGGATCCAGCATC
Il15	0.1934	0.0761338	-2.135	-4.6938	-0.57179	NM_008357.2	CTTGCAAACAGCACTCTGTCTTCTAACAAGAATGTAGCAGAATCTGGCTGCAAGGAATGTGAGGAGCTGGAGGAGAAAACCTTCACAGAGTTTTTGCAAA
Akt3	0.1934	0.0763137	-2.1333	-4.6961	-0.38314	NM_011785.3	GTTGTCATGTTAGCAAGCGCAGCTCCAATTCACAGATCATTGCCTGCGTTTTCTTTTGACCCATGTGCAAGGAATGTACACACCCATTAGAATCATGCAC
Mr1	0.1955	0.0774003	2.1232	-4.7102	0.42534	NM_008209.4	TTACAAGTAGATCACAGAGTATCAGAGCCGCAAGCAACTTTCTCACCTAAGCAGGAGATGTCTTCTAAAATGTCATAGACTTGAGCATTAGCCTTCACTC
C8g	0.1995	0.0792811	-2.1059	-4.7339	-0.93645	NM_027062.1	GAGCGGCGAGTCAGGGAAGCCAACCTGACAGAAGATCAGATTCTTTTCTTTCCCAAGTATGGTTTCTGCGAGACTGCGGACCAATTACACATCCTGAACG
Cxcl1	0.2	0.0797325	-2.1018	-4.7396	-0.59756	NM_008176.1	TGCTAGTAGAAGGGTGTTGTGCGAAAAGAAGTGCAGAGAGATAGAGTTTAGTATTATGTTTTGTATGTATTAGGGTGAGGACATGTGTGGGAGGCTGTGT
Il12a	0.2003	0.0802357	-2.0973	-4.7458	-0.90648	NM_008351.1	TCATGAAGACATCACACGGGACCAAACCAGCACATTGAAGACCTGTTTACCACTGGAACTACACAAGAACGAGAGTTGCCTGGCTACTAGAGAGACTTCT
Isg20	0.2003	0.0803733	-2.096	-4.7475	-0.47885	NM_020583.5	AAGCTGGTGGTGGGCCATGACCTGAAGCACGACTTCAATGCCCTGAAGGAGGATATGAGCAAGTACACCATCTATGACACGTCCACAGACAGGCTGCTGT
Ikbke	0.2017	0.0812229	-2.0885	-4.7579	-0.53291	NM_019777.3	TGGGAGCCTGCTGAGCGTGCTGGAAGACCCTGAGAACACGTTCGGGCTTTCTGAAGAGGAGTTCCTAGTGGTGCTGCGCTGTGTGGTGGCTGGCATGAAC
Txnip	0.2022	0.0816704	2.0845	-4.7633	0.54855	NM_023719.1	CCTGAGTGCTGCGATCAAAGGCCCAGCTTGGTTATTGCTTTTGAGGCTTTCTCCCAACGCACAGACTTGTGTAATTCTAACACTAATCCTGTGAAGGGTT
Creb5	0.2052	0.0831868	-2.0713	-4.7815	-0.55699	NM_172728.2	CATGGAGGTGGCCAGGCTGGTGCGCTCATCTGAGTAGTTCTGATTTATATTTTCAGCAATGTCCACGGACTTGCCCATTACGGAAAGCAGATCAAACCCA
Irak2	0.2052	0.0835595	-2.0681	-4.7859	-0.78132	NM_001113553.1	AGAAAGGCTTTTGGGTTTGCCCGGAGACAGGCTTTTCTGGAGTGAAGCAGATGTCGTCCAAGCAACTGAGGACTTTGACCAAAGCCACCGAATCAGCGAG
Mertk	0.2052	0.0837327	-2.0666	-4.7879	-1.04165	NM_008587.1	AGGGACTTACAAAGAGCTTTCTGAAGAAGTCAGCCAGAATGGCAGCTGGGCTCAGATTCCTGTCCAAATCCACAATGCCACCTGCACAGTGAGAATCGCG
Nfatc4	0.2063	0.0846933	2.0584	-4.7992	0.73092	NM_023699.3	ACAAGCGGGTGTCCCGACCAGTCCAGGTCTACTTTTACGTCTCCAATGGACGGAGGAAGCGCAGTCCTACCCAAAGTTTCAAGTTCCTACCTGTGGTCTT
Casp8	0.2063	0.0847335	-2.0581	-4.7997	-0.49498	NM_009812.2	TTTCATTCAGGCTTGCCAAGGAAGTAACTTCCAGAAAGGAGTGCCTGATGAGGCAGGCTTCGAGCAACAGAACCACACTTTAGAAGTGGATTCATCATCT
Il13	0.2076	0.0860468	-2.047	-4.8148	-1.58996	NM_008355.2	AGCTACACAAAGCAACTGTTTCGCCACGGCCCCTTCTAATGAGGAGAGACCATCCCTGGGCATCTCAGCTGTGGACTCATTTTCCTTTCTCACATCAGAC
Tnfrsf11b	0.2076	0.0860887	-2.0466	-4.8153	-0.46538	NM_008764.3	CCGGAGTGTCCCAAAGCCCCACCACTAGCTCCCAAGGTTCCTAAAAAGGAACAAGGTTTGTCCAGACAGAGACTAATAGATCAAAGGCAGGGCATACTTC
Isg15	0.2076	0.0863505	-2.0445	-4.8183	-0.5766	NM_015783.1	GGTCTTTCTGACGCAGACTGTAGACACGCTTAAGAAGAAGGTGTCCAGCGGAACAAGTCACGAAGACCAGTTCTGGCTGAGCTTCGAGGGAAGGCCCATG
Smad3	0.2076	0.0863602	-2.0444	-4.8184	-0.41277	NM_016769.3	GTGTATCGCCACCTGACTCCTTGTTTAATGACAGAGGTCTGGGATGTCACAGTCCAAAAGGAAAGTGCCTTTCTCCATGGCTGGAGTATGGAGTTTACCT
Tnfrsf13c	0.2116	0.0884403	2.0273	-4.8418	0.57559	NM_028075.2	AATGCACTGCGGGTGGCTCATTACTGAGCATAACTTTTGCTTCAGGGGACCTGATGCCTCTGGACTTCATGGGCATCTGTATTCACGTGCACATCCTACA
Ccl20	0.2116	0.0887876	-2.0245	-4.8456	-0.88603	NM_016960.1	GCAGCAAGCAACTACGACTGTTGCCTCTCGTACATACAGACGCCTCTTCCTTCCAGAGCTATTGTGGGTTTCACAAGACAGATGGCCGATGAAGCTTGTG
Ifitm2	0.2116	0.0888606	2.0239	-4.8465	0.45555	NM_030694.1	GCTTCCTCCAAGCTATGAGACAATCAAAGAGGAGTACGGGGTGACTGAGCTGGGGGAACCCAGCAACTCAGCTGTTGTGAGGACCACCGTGATCAACATG
Camp	0.2118	0.0894495	2.0191	-4.8529	1.00134	NM_009921.2	AACCCGGCCGCTGATTCTTTTGACATCAGCTGTAACGAGCCTGGTGCACAGCCCTTTCGGTTCAAGAAAATTTCCCGGCTGGCTGGACTTCTCCGCAAAG
Socs3	0.2118	0.0897706	-2.0166	-4.8565	-0.5404	NM_007707.2	CCGCGACAGCTCGGACCAGCGCCACTTCTTCACGTTGAGCGTCAAGACCCAGTCGGGGACCAAGAACCTACGCATCCAGTGTGAGGGGGGCAGCTTTTCG
Mfge8	0.2118	0.0898178	2.0162	-4.857	0.53583	NM_008594.2	GCAACTTGGACAACAACTCCCACAAGAAGAACATCTTCGAGAAACCCTTCATGGCTCGCTACGTGCGTGTCCTTCCAGTGTCCTGGCATAACCGCATCAC
Apoe	0.2125	0.0903987	-2.0116	-4.8633	-1.26514	NM_009696.3	GCTAAGGACTTGTTTCGGAAGGAGCTGACTGGCCAATCACAATTGCGAAGATGAAGGCTCTGTGGGCCGTGCTGTTGGTCACATTGCTGACAGGATGCCT
Lag3	0.2142	0.0914039	-2.0036	-4.8741	-0.63346	NM_008479.1	GGTGCCCTCTCCCTGTTCCTTTTGGTGGCCGGGGCCTTTGGCTTTCACTGGTGGAGAAAACAGTTGCTACTGAGAAGATTTTCTGCCTTAGAACATGGGA
Klra20	0.2168	0.092872	-1.9922	-4.8898	-1.35732	NM_053150.2	CCCTGGAAGCTCATTGTGATAGCTTGTGGAATCCTCTGTTTTCTTCTCCTGGTAACTGTTGTATTGTTGGCAATAAAAATCAACAAAAAACATGAACTGC
Col3a1	0.2168	0.0930672	1.9907	-4.8918	0.37424	NM_009930.1	CAAGACAGTCTTTGAATATCAAACACGCAAGGCAATGAGACTACCCATCATAGATATCGCACCCTATGACATTGGGGGTCCTGATCAAGAATTTGGTGTG
H2-DMb2	0.2171	0.0937455	-1.9855	-4.8989	-0.76348	NM_010388.4	TTTGGGGTGCTGTCTAGATTGGCTGAAATAATTTCAAATATCCTCAACGAACAGGAGAGCCTTATTCATCGCTTGCAAAACGGGCTTCAGGACTGTGCCA
Card9	0.2171	0.093815	-1.9849	-4.8996	-1.51946	NM_001037747.1	ACAGGCCACAAGGGCTACGTGGCTTTCCTCGAGAGCCTGGAGCTCTACTACCCTCAGTTATACCGGAAAGTCACTGGCAAGGAGCCAGCACGCGTCTTCT
Zap70	0.2171	0.0944374	-1.9802	-4.9061	-0.98113	NM_009539.2	TACGAGAGTCCCTACAGCGACCCTGAGGAACTCAAAGACAAGAAGCTCTTCCTGAAGCGAGAGAATCTCCTCGTGGCGGACATCGAGCTTGGCTGTGGCA
Prf1	0.2171	0.0950509	1.9755	-4.9124	0.56973	NM_011073.2	ACAGCTACTGATGCCTACCTAAAGGTCTTCTTTGGTGGCCAGGAGTTCAGGACCGGTGTCGTGTGGAACAATAACAATCCCCGGTGGACTGACAAGATGG
Lyve1	0.2171	0.0952533	1.974	-4.9145	0.84195	NM_053247.4	AGGTGCCGACCTCGTGCAAGACCTTTCCATTTCTACATGCAGAATCATGGGCGTTGCCCTTGTGGGCAGAAACAAAAACCCACAGATGAATTTCACAGAA
Colec12	0.2171	0.0953035	1.9736	-4.915	0.40335	NM_130449.2	TAACCCAGGTTCAGCAGAGGAACCTTATCTCAAATCTGCAGCAGTCTGTGGATGACACAAGCCTGGCCATCCAGCGAATTAAGAATGATTTCCAAAATCT
Il16	0.2171	0.0954766	-1.9723	-4.9168	-0.68393	NM_010551.3	TGCGAGACAAAGCTGTTGGATGAAAAGGCCAGTAAGCTTTACTCCATCAGCAGCCAGCTATCATCTGCTGTCATGAAATCCCTGCTGTGCCTTCCATCTT
Ticam2	0.2171	0.0955333	-1.9719	-4.9174	-0.51132	NM_173394.2	TTCTAAGAAATGCTTAGACGTGAGTCTGCTTCCAAGAAATCTGTGGCACACAAGAAAGGTACACTTCTGCAGCCCTAGGATTGGGCTACTTTCGAATGAC
Xcr1	0.2173	0.0958814	-1.9693	-4.9209	-0.85247	NM_011798.4	CTGTCTACTGCCTGTGTTGATCTCAGCACAATGGAGTTGGTTTCTAGGTGACTTCTTCTGCAAGTTCTTCAACATGATCTTCGGCATCAGCCTCTACAGC
Clec4a2	0.2183	0.096639	-1.9636	-4.9286	-1.25439	NM_001170332.1	ATGGGCATTCGATTCATTGTTATCCAACCATTACACAGACACCTGGGAAATTCTACAGGTTCACAGAATTTAAGTGGGCAGCAAATGGTTATGCATACAC
Cklf	0.2186	0.0970485	-1.9606	-4.9328	-0.35857	NM_029295.2	GAAAGAGCCATTAATCGAGAAGGCTTGAAAGAGAGGCGTGACTGTTGGGTCTGTGGGCAAGATGGAGACTCCACGGCCGGTCGTAAGCCGTCGGCCCTTC
Fyn	0.2205	0.0981759	-1.9523	-4.944	-0.39006	NM_008054.2	TTCTTATCCGCGAGAGCGAAACCACCAAAGGTGCCTACTCACTTTCCATCCGTGATTGGGATGATATGAAAGGGGACCACGTCAAACATTATAAAATCCG
Oasl1	0.2212	0.0988145	-1.9476	-4.9503	-0.393	NM_145209.3	GGGTACCCAGGAAATTTCTCTCCATCCTTCAGCGAGCTGCAGCGAAACTTCGTGAAGCATCGGCCGACGAAGCTGAAGAGCCTCCTTCGGTTGGTCAAAC
Irf5	0.2217	0.099324	-1.944	-4.9554	-0.87566	NM_012057.3	CCTTTAGTACCACGGAGTCCAATTACCCCAGGGTAGCCAACTTTTAAGGTTGCCCCAATTCTTCTAGCAAAACCTGCCAAGGAGTGTTGTGGGGGCTTTC
Irak1	0.2219	0.0996892	-1.9413	-4.9589	-0.43934	NM_008363.2	AGGTGGAACAGCTATCAAGGTTTCGTCACCCAAATATCGTAGACTTTGCTGGCTACTGTGCAGAGAGTGGCTTATACTGCCTTGTTTATGGCTTCTTGCC
Tlr8	0.2229	0.100437	-1.936	-4.9662	-1.25535	NM_133212.2	TCCATAAAGCGAACTATTCCAGAAGCTATCCTTGTGACGAGATAAGGCACAACTCCCTTGTGATTGCAGAATGCAACCATCGTCAACTGCATGAAGTTCC
Il22ra1	0.2256	0.101987	-1.925	-4.9811	-0.84268	NM_178257.1	ACTCCTTCTCGGGCGCCGTGCTCTTTTCCATGGGTTTCCTCGTCGGCTTGCTCTGTTATCTGGGCTACAAATACATCACCAAGCCACCTGTACCTCCTAA
Psmb8	0.2327	0.105498	-1.9007	-5.014	-0.44477	NM_010724.2	CCTGAGGTCCTTTGGTGGTGACCAGGAAAGGAATGTTCAAATTGAGATGGCCCACGGCACAACCACACTCGCCTTCAAGTTCCAGCATGGCGTCATCGTG
Psmd7	0.2356	0.107261	-1.8888	-5.03	-0.34182	NM_010817.2	ATTGCTAAATGGAATTCATGGATCCCATACAATGCCGCCCAACACTTGAGCTTGGACCCTTGTGAACTTTTGAGACCACACCACCTTTTGGACCTGTAAC
Mpo	0.2356	0.107666	1.8861	-5.0337	0.66672	NM_010824.2	AGTACCGATCTTACAACGACTCAGTAGACCCTCGAATCGCCAATGTCTTCACCAACGCTTTCCGTTATGGCCACACCCTCATCCAACCCTTCATGTTCCG
Nfatc2	0.2356	0.107766	-1.8854	-5.0346	-1.02026	NM_001037177.1	GGATCCTTAAGCCGCACGCCTTCTACCAAGTACACAGGATCACTGGGAAAACGGTCACCACCACGAGCTATGAGAAGATCGTAGGCAACACCAAGGTCCT
Tlr2	0.2387	0.109522	-1.8738	-5.0502	-0.71558	NM_011905.2	GCAGGCGGTCACTGGCAGGAGATGTGTCCGCAATCATAGTTTCTGATGGTGAAGGTTGGACGGCAGTCTCTGCGACCTAGAAGTGGAAAAGATGTCGTTC
Bax	0.2387	0.109817	-1.8719	-5.0528	-0.33879	NM_007527.3	CATAAATTATGACATTTTCCTGGGATGAATGGGGGAAGGGGAAAGGCATTTTTCTTACTTTTGTAATTATTGGGAGGGGTGGGAATGGTGGCCTGGGGAG
App	0.2392	0.110368	-1.8683	-5.0576	-0.37028	NM_007471.2	GTGAGCGACGCCCTTCTCGTGCCCGACAAGTGCAAGTTCCTACACCAGGAGCGGATGGATGTTTGTGAGACCCATCTTCACTGGCACACCGTCGCCAAAG
C4b	0.2409	0.111474	-1.8611	-5.0672	-0.72838	NM_009780.2	GTGCAGACCGATCAGCCTATCTATAATCCGGGGCAGCGGGTTCGTTATCGGGTCTTTGCACTGGATCAAAAGATGCGCCCATCCACTGATTTCCTCACCA
Map2k2	0.242	0.112272	-1.856	-5.0741	-0.34275	NM_023138.4	GTCGGCACAGTGGCCGCTGCCTCTGGGGACAGTGATGCTGTTTGTTGTGGCAGGGGACCTATGCCCATGCATTTGAAAACCAAACAAAATGAAGAAAGAG
Mx2	0.242	0.112594	-1.8539	-5.0769	-0.76438	NM_013606.1	TGTCCTTCCCTGTGTTTCCTGGATTGTGATTCAGGGACAGAAGGGCTCCTGCCTTTCCTGGTAGCTATACCACCAGCCTTTATGCTCTGATAAGTGCTAG
Cfi	0.2456	0.114591	-1.8413	-5.0938	-2.49261	NM_007686.2	TTCCTTAATTTATGGGAGAACAAAAACAGAGGGACTTGTTCAAGTCAAACTTGTGGACCAAGATGAGAGAATGTTCATATGTAAAAACAGCTGGAGCATG
Anxa1	0.246	0.115136	1.8379	-5.0984	0.58805	NM_010730.2	GGCTATGCTAAAAACTCCAGCTCAGTTTGATGCAGATGAACTCCGTGGTGCCATGAAGGGACTTGGAACAGATGAAGACACTCTCATTGAGATTTTGACA
Cd79a	0.2474	0.116093	-1.832	-5.1063	-0.60429	NM_007655.3	AAATAACAGGAAGTCTCTTGGGGAAGTCCCCACCCCAATTGAAATGCTGGTTTATCTCCCTTATAGGGCCTCACCCTCCTCATGTCCCAAAGCAAGGGGG
Havcr2	0.248	0.117058	-1.826	-5.1143	-0.55083	NM_134250.2	TGGAAAATGCTTATGTGTTTGAGGTTGGTAAGAATGCCTATCTGCCCTGCAGTTACACTCTATCTACACCTGGGGCACTTGTGCCTATGTGCTGGGGCAA
Gzmk	0.248	0.117067	-1.826	-5.1144	-0.6808	NM_008196.1	CATCCCATTCTCACGACTTCAGTCCGGTTCCGCATCGCATGACATCATGCTGATAAAGCTTCGCACTGCTGCAGAACTAAACAAGAATGTCCAACTGCTT
Ccr4	0.2488	0.117977	-1.8204	-5.1218	-1.07859	NM_009916.2	CTACTACGCCGCCGACCAGTGGGTTTTTGGACTAGGTCTGTGCAAGATCGTTTCATGGATGTACCTGGTGGGCTTCTACAGCGGCATCTTCTTCATCATG
Il13ra1	0.2488	0.118448	-1.8175	-5.1256	-0.3096	NM_133990.4	CTCAAACCGACCGACATAATATTTTAGAGGTTGAAGAGGACAAATGCCAGAATTCCGAATCTGATAGAAACATGGAGGGTACAAGTTGTTTCCAACTCCC
Ccr6	0.2488	0.118665	1.8162	-5.1274	1.03467	NM_001190333.1	CTACCGTTCTGGGCAGTTACTCATGCCACCAACACTTGGGTTTTCAGCGATGCACTGTGTAAACTGATGAAAGGCACATATGCGGTCAACTTTAACTGTG
Egr2	0.2488	0.11878	-1.8155	-5.1283	-0.70816	NM_010118.2	CAGCTCTGTCCCACCTTCTCACGGACGGCCTTCCGAAAACTTAGGCCATTTGAAGGGAGTTGACTGTCACTCCAAGAAATGGGGGAGCAAAAAGAGGGCT
Vegfa	0.2496	0.119475	-1.8113	-5.1339	-0.62969	NM_001025250.3	TCTCTCTCTCCCAGATCGGTGACAGTCACTAGCTTGTCCTGAGAAGATATTTAATTTTGCTAACACTCAGCTCTGCCCTCCCTTGTCCCCACCACACATT
Cd68	0.2504	0.120177	-1.8071	-5.1395	-0.53508	NM_009853.1	AGCCCGAGTACAGTCTACCTGGACTACATGGCGGTGGAATACAATGTGTCCTTCCCACAGGCAGCACAGTGGACATTCATGGCGCAGAATTCATCTCTTC
Mef2c	0.2569	0.123636	-1.7867	-5.1667	-0.58927	NM_001170537.1	TTCTACTACTAAAGGTATCAATGGAACATGAAGACGAGTATTTAGGCAGAAGCAAAACAGGAAACCATCCTTACAAACATGCTTACCTGCACATCTGTTT
Pdgfrb	0.2573	0.12449	1.7818	-5.1732	0.30189	NM_008809.1	CTCAAGGACAACCGTACCTTGGGTGACTCCGGCGCTGGCGAGTTAGTTTTGTCTACTCGCAACATGTCTGAGACCCGGTACGTGTCAGAACTGATCCTGG
H2-K1	0.2573	0.124774	-1.7801	-5.1754	-0.31825	NM_001001892.2	TCTTCCCTTCCACAGCCAACCTTGCTGGTTCAGCCAAACACTGAGGGACATCTGTAGCCTGTCAGCTCCATGCTACCCTGACCTGCAACTCCTCACTTCC
Nos2	0.2573	0.124856	-1.7796	-5.176	-0.71645	NM_010927.3	CCCCCCTCCTCCACCCTACCAAGTAGTATTGTACTATTGTGGACTACTAAATCTCTCTCCTCTCCTCCCTCCCCTCTCTCCCTTTCCTCCCTTCTTCTCC
Cxcr3	0.2574	0.125245	-1.7774	-5.179	-1.3579	NM_009910.2	GTTGTATGGGGTCTCTGTCTGCTCTTTGCCCTCCCAGATTTCATCTACCTATCAGCCAACTACGATCAGCGCCTCAATGCCACCCATTGCCAGTACAACT
Cd48	0.2588	0.126306	-1.7713	-5.1871	-0.65552	NM_007649.4	TGCGTGAAACTGAGAACGAGTTGAAGATAACCCTGGAAGTATTTGATCCTGTGCCCAAGCCTTCCATAGAAATCAATAAGACTGAAGCGTCGACTGATTC
Inpp5d	0.2593	0.1269	-1.768	-5.1915	-0.82403	NM_001110192.1	GCCGTCCTGGTGCGACCGAGTCCTCTGGAAGTCTTACCCGCTGGTGCATGTGGTCTGTCAGTCCTATGGCAGTACCAGTGACATCATGACGAGTGACCAC
C1s1	0.2635	0.129453	-1.7536	-5.2105	-0.68407	NM_144938.2	GGCAGGGTTGATCACTGAGCCGTGTTGGTTATTCAGTTACTATTGCTAACAACATGGCAGAAACCCTTCTATCTTGCGCTATTCCACAGGGATATCTTAT
Cd276	0.2635	0.129656	-1.7525	-5.212	-0.39013	NM_133983.4	TGGTCCATAGACCACCCACAGCCTTACTTTTCCAATGGACTTAATTCCCATCATCCTGCAGCCTCATTTCTCCAGTGACACGATACACGAACCATCCTGC
Map3k5	0.2656	0.131034	-1.7449	-5.222	-0.36647	NM_008580.4	CATCATCCTCTACTGCGATACTAATTCCGATTCACTCCAGTCCCTGAAGGAAATTATTTGCCAGAAGAATACTGTGTGCACCGGGAACTACACCTTCATC
Gpr44	0.2676	0.132392	1.7375	-5.2318	0.80625	XM_006526695.1	ATCAGAATGGGTGGTTCTGAAGAGTGCAGGAGCGCTGTCTTCTGAGCATCCCATGACACTGACAGTGCAGCTTGAAGGGATGTCTCACAGCAGAAAGAGA
Hmgb1	0.2712	0.134852	-1.7242	-5.2493	-0.33046	NM_010439.3	GTGGGACTATTAGGATCAAGCAATCTGAACGTCTGTCCTTGAAGGACTGATAGAAAAGTACCTTCTAATCCTTACACGAGGACTCTCCTTTAACCGCCAT
Ccl21a	0.2712	0.134872	-1.7241	-5.2494	-2.73371	NM_011124.4	TTAAGTACAGCCAGAAGAAAATTCCCTACAGTATTGTCCGAGGCTATAGGAAGCAAGAACCAAGTTTAGGCTGTCCCATCCCGGCAATCCTGTTCTCACC
Cd4	0.2723	0.136275	-1.7166	-5.2592	-1.33426	NM_013488.2	AAGAGGTGTCCGTACAAAAGTCCACCAAAGACCTCAAGCTCCAGCTGAAGGAAACGCTCCCACTCACCCTCAAGATACCCCAGGTCTCGCTTCAGTTTGC
Myd88	0.2723	0.136389	-1.716	-5.26	-0.29666	NM_010851.2	GCTGCAGGCTCAGCTGTTTTCTCCCCAGCAGCGAGGTTTGCATCTTCTTATTCCTTTCACGTTCTCTACCATAGAGGCAATGTCATGGTCCCTCTCAGGG
Thbs1	0.2723	0.136511	-1.7154	-5.2608	-0.99516	NM_011580.3	TGGAGAGCGCGGAGCTGGATGTACCCATCCAGAGCATCTTCACCAGGGATCTGGCCAGCGTTGCCAGGCTCCGAGTTGCAAAGGGAGATGTCAATGACAA
F12	0.2744	0.137939	-1.7079	-5.2707	-1.86068	NM_021489.2	CCTCACTGGGAAACATTGCCAGAAAGAGAAATGCTTTGAGCCTCAGCTTCTCAAGTTCTTCCACGAGAATGAGCTATGGTTTAGAACGGGGCCAGGAGGT
Amica1	0.276	0.139504	1.6998	-5.2813	0.45324	NM_001005421.4	TTTCAAAGGACAATTTCACCAACTCCTCCAACTGATAAGGGTCAGCAGGGCATCCTGAATGGAAATCAGCTGGTGATCATTGTGGGGATCGTCTGTGCCA
Trem1	0.276	0.139737	-1.6985	-5.2829	-0.34424	NM_021406.5	GTGGCTCCTGTGCTTTCTCTAGGACACACTGGCATTTGCTTGTTTCCACCTCTTTGGGTGGGAAAAGGATGGTAGATCCATTCCTTCTACTTCAGCAGTG
Icam4	0.276	0.139846	-1.698	-5.2836	-0.43363	NM_023892.2	GGATTCTTGGTGGTGAGCCTGAGAAGAGGTGGCCGAGTGATTTATCATGAAAGCCTGGAGCGCTTCACCGGTTCAGATTTGGCTAATGTCACTTTGACCT
Nfkbia	0.2779	0.142798	-1.6829	-5.3033	-0.31113	NM_010907.2	CTGCAGGCCACCAACTACAATGGCCACACGTGTCTGCACCTAGCCTCTATCCACGGCTACCTGGCCATCGTGGAGCACTTGGTGACTTTGGGTGCTGATG
Fcgr3	0.2779	0.142888	-1.6825	-5.3039	-0.80769	NM_010188.5	TCTGACCTCCACCATCCACCATGGCAGGTGCACACAATAAATTAAAATGTCATGTATATTTTTAAACAAGAGACAGGGGCAGGCTAAGGGTTGATGGCAT
Il19	0.2779	0.143041	1.6817	-5.3049	0.76472	NM_001009940.1	TCTAGGAGAACTGAACATACTTTTAGCCTGGATTGACAGGAATCATCTGGAAACTCCTGCAGCCTGACACGAAACGCCTCGTCTGATTATCTAAATAACG
Cd3d	0.2779	0.143468	-1.6795	-5.3077	-0.44673	NM_013487.2	CTGTGTGGAGCTAGACTCGGGCACCATGGCTGGTGTCATCTTCATTGACCTCATCGCAACTCTGCTCCTGGCTTTGGGCGTCTACTGCTTTGCAGGACAT
Il3	0.2779	0.143676	1.6785	-5.3091	1.17584	NM_010556.4	TGCAGCTCTATTGTCAAGGAGATTATAGGGAAGCTCCCAGAACCTGAACTCAAAACTGATGATGAAGGACCCTCTCTGAGGAATAAGAGCTTTCGGAGAG
Foxj1	0.2779	0.14373	1.6782	-5.3094	0.80233	NM_008240.3	TAAGCCCGCTAGGGCCTTTCCCTGGTCCATCACCTGCACAAGGGAGGCTACAAACCTTCCAGCCTGACTTGAGGCTAAGAGCATCAGGAAGATGGGGTGT
Tnfrsf1b	0.2779	0.144133	-1.6762	-5.3121	-0.37864	NM_011610.3	GTGTGTGTCCATGTTTGCATGTATGTGTGTGCCAGTGTGTGGAGGCCAGAGGTTGGCTTTGGGTGTGTTTGATCACTCTCAGTTACTGAGGCAGGGCTCT
H2-DMb1	0.2779	0.144136	-1.6762	-5.3121	-0.53024	NM_010387.2	CTCTATTCAGGTCCCCTTCCTGAAATAAATATTAGTAGTTTGGGGGGGTATTTATAATGAAGTCTGTCCCAGGTGGGGGAGCTGAGGTGAGCTGAAATGA
Elk1	0.2779	0.144229	-1.6757	-5.3127	-0.53199	NM_007922.4	AGGGTCTCATCTTTGCCTAAACTTACCAGTTGGGATACACTTGCTGGCCATCAAGTCTCAAGGATCTACCTGGTTCTACCTTGGGATTACAAGCATGTAC
Gpr183	0.2779	0.144526	-1.6742	-5.3146	-0.8068	NM_183031.2	CAGCCAGGGTATTAATGCCTCTGCATTACAGCCTGGTCTTCATCATTGGGCTGGTGGGAAACCTGCTGGCCTTGGTTGTCATTGTTCAAAACAGAAAAAA
Osm	0.2809	0.14644	-1.6647	-5.327	-0.50425	NM_001013365.2	CACGGTCCACTACAACACCAGATGTCTTTAATACCAAGATAGGCAGCTGTGGCTTTCTCTGGGGATACCATCGCTTCATGGGCTCAGTGGGGAGGGTCTT
Gata3	0.283	0.147938	-1.6574	-5.3365	-0.36138	NM_008091.3	CATGCGTGAGGAGTCTCCAAGTGTGCGAAGAGTTCCTCCGACCCCTTCTACTTGCGTTTTTCGCAGGAGCAGTATCATGAAGCCCGAAAGCGACAGATCT
Ms4a2	0.2855	0.149613	1.6492	-5.3471	0.97574	NM_001276330.1	ACAGAAAATAGGAGCAGAGCAGATCTTGCTCTCCCAAATCCACAAGAATCCTCCAGTGCACCTGACATTGAACTCTTGGAAGCATCTCCTGCCAAAGCAG
Irf4	0.2867	0.150915	-1.643	-5.3552	-0.69142	NM_013674.1	AAGGGACTTGGTTCTTAGGTCCAGTCTAGGCTATCATGTCCTGATCCTGCACTCTCTCTGAGTAGACCCTACATCCTGTTTGCTCCCTCTTCTTGCCCTT
Cd3eap	0.2867	0.15097	-1.6427	-5.3555	-0.33108	NM_145822.2	ACCTGTCATTAAAGCTGTCGCTGGCCCGCCTGTTTGGAATGGGGTTCTGCCTCTTATTCTCCTGGCTGAGGAGCTTCGGGTGTCTGGGTTCTACATGAGG
Lrp1	0.2867	0.15137	-1.6408	-5.358	-0.31509	NM_008512.2	GAGCAGATGGCAATCGACTGGCTGACGGGAAACTTCTACTTTGTCGACGACATTGACGACAGGATCTTTGTCTGTAACCGAAACGGGGACACCTGTGTCA
Map2k1	0.2886	0.152754	-1.6342	-5.3665	-0.38703	NM_008927.3	CTTTGTGCTTGGGGCTATTTGTCTGTTCATCAAACACATGCCAGGCTGAACTACAGTGAAACCCTAGTGACCTGGGTGGTCGTTCTTACTGATGTTTGCA
Cdk1	0.2901	0.153966	-1.6285	-5.3738	-0.80678	NM_007659.3	CCAGATCTCTGTTGGGAAGTAACTGGGTAACAAAAGCCGTTGCACTGGTTTGACAGCTAACAACTGTTGGTACTTTGTATTCAGAAGGAATGAGGTAGCG
Zfp13	0.2926	0.155641	1.6206	-5.3839	0.94539	NM_011747.2	TCTGCAGACAGTCAAAGCATCGCGGCTACTGAGAACGAGGAGAAATCCCATGAGGTCCCAGGTAATGTGCAACACTGTGGAGACATGCTCTCTGGACAGG
Dll4	0.2973	0.158555	-1.6072	-5.4012	-0.51119	NM_019454.2	TGGCAATGTCTCCACGCCGGTATTGGGCACCAACTCCTTCGTCGTCAGGGACAAGAATAGCGGCAGTGGTCGCAACCCTCTGCAGTTGCCCTTCAATTTC
Tigit	0.2998	0.160814	1.5969	-5.4143	0.42792	NM_001146325.1	GCAGAAGATGACTATGCTGACCCACAGGAATACTTTAATGTCCTGAGCTACAGAAGCCTAGAGAGCTTCATTGCTGTATCGAAGACTGGCTAACGACAGC
Vim	0.2998	0.160817	1.5969	-5.4143	0.40403	NM_011701.4	CAGCGCTCCTACGATTCACAGCCACCGCGCCCTCATTCCCTTGTTGCAGTTTTTCCAGCCGCAGCAAGCCAGCCCACCTTCGAAGCCATGTCTACCAGGT
Ccl1	0.2998	0.16111	-1.5956	-5.416	-1.24432	NM_011329.2	ATGCTTACGGTCTCCAATAGCTGCTGCTTGAACACCTTGAAGAAAGAGCTTCCCCTGAAGTTTATCCAGTGTTACAGAAAGATGGGCTCCTCCTGTCCTG
Ifi27	0.2998	0.161502	-1.5938	-5.4183	-0.36127	NM_026790.2	GGTTCCTGTTTGGAAACTTAACTGGTCCTCATGGCGTTTTCGGGCACAGGGACACTGGTGGCTTCCATTGTCTCCAAGATGACATCTTCAGCAGCCATGG
Ifngr1	0.3042	0.164768	-1.5793	-5.4368	-0.28017	NM_010511.2	AAGCATAATGTTACCTAAGTCCTTGCTCTCTGTGGTAAAAAGTGCCACGTTAGAGACAAAACCTGAATCGAAGTATTCACTTGTCACACCGCACCAGCCA
Aicda	0.3042	0.164789	1.5792	-5.4369	0.41726	NM_009645.2	AATCGTGAAAGAACTTTCAAAGCCTGGGAAGGGCTACATGAAAATTCTGTCCGGCTAACCAGACAACTTCGGCGCATCCTTTTGCCCTTGTACGAAGTCG
Cd1d2	0.3042	0.165288	-1.577	-5.4397	-0.40799	NM_007640.2	GGAATGCTTCGGAAAGCTTTTTTCATGTAGCATTTCAAGGAAAATATGCCGTGAGATTCCGGGGAACATCTTGGCAGAGGGTCCTAGGGGCCCCATCTTG
Ulbp1	0.3042	0.165478	-1.5762	-5.4408	-0.42024	NM_029975.2	GGCAACTGGACCCAACTGGATCATGAATTCGAGAAGTTTATAGAAATGTGCAAGGAAGACAAGGTTTTAGCTGCCTTTTTAAAGAAGACTACAGAGGGCG
Map3k7	0.3049	0.166281	-1.5727	-5.4453	-0.26814	NM_009316.1	ATAACACGCCGGAAACCCTTCGATGAGATCGGTGGCCCAGCTTTCAGAATCATGTGGGCTGTTCATAATGGCACTCGACCACCACTGATCAAAAATTTAC
H2-Q10	0.3059	0.167235	-1.5685	-5.4505	-2.26466	NM_010391.4	TGAGCCCCTCACCCTGAGATGGGAACCTCCTCCTTCCACTGACTCTATCATGTCACACATTGCTGATCTGCTGTGGCCATCATTAAAGCTCTGGTGGTAT
Mnx1	0.3069	0.168193	-1.5643	-5.4558	-0.55065	NM_019944.1	AAGTGACCTAGAAACTTGAACCCTCCTTTGGAGACAACCATTCTGCTGAAAATTTAAAACAGAGGGAGGAAAAAGGTGTTATGCCTATGTATGGGGGGGG
Il1r1	0.3081	0.169223	-1.5599	-5.4614	-0.51393	NM_001123382.1	CTTCTTCGGAGTAAAAGATAAACTGTTGGTGAGGAATGTGGCTGAAGAGCACAGAGGGGACTATATATGCCGTATGTCCTATACGTTCCGGGGGAAGCAA
Nrp1	0.3099	0.171035	-1.5521	-5.4712	-0.49957	NM_008737.2	GGATCCGCTCCTCTTCAGGCGTTCTATCCATGGTCTTTTACACTGACAGCGCAATAGCAAAAGAAGGTTTCTCAGCCAACTACAGTGTGCTACAGAGCAG
Lamp3	0.3099	0.171063	-1.552	-5.4714	-1.02293	NM_177356.3	AGACAGTAGTTGGGCATTCCTTCAAGTGTGTCAGTGAGCAGAGCATCCAGCTGTCAGCTCAGCTTCAAATGAAAACAATGAATATCCACCTTCAGGCCTT
Cxcl14	0.3099	0.17148	-1.5503	-5.4736	-1.04663	XM_006517307.1	GTGGACGGGTCCAAGTGTAAGTGTTCCCGGAAGGGGCCCAAGATCCGCTACAGCGACGTGAAGAAGCTGGAAATGAAGCCAAAGTACCCACACTGCGAGG
Il11ra1	0.3103	0.172123	-1.5475	-5.4771	-0.57368	NM_010549.3	GGGTCCCACAACTCAGTGGAGCGGGAGACAGTTCTTAGCCTGTAGGAGGAAGTCTTGGAGGCCATGGGCACTCAGTCACTGTGATTATCAAGATGAGCAG
Cd37	0.3128	0.173893	-1.5401	-5.4865	-0.44049	NM_007645.4	GTACTAGGCGGCCTGATTTTCTGCTTCGGCACCTGGATCCTCATTGACAAGACCAGCTTCGTGTCCTTTGTGGGTTTGTCCTTCGTGCCACTGCAGACTT
Tnfsf13b	0.3131	0.174478	-1.5376	-5.4895	-0.65058	NM_033622.1	TCTGCAAAGACCCTGCCACCACCGTGCCTCTGTTTTTGCTCCGAGAAAGGAGAAGATATGAAAGTGGGATATGATCCCATCACTCCGCAGAAGGAGGAGG
Rsad2	0.3134	0.175074	-1.5351	-5.4927	-0.30016	NM_021384.4	AGCCTTATCCGGGAGAGATGGTTCAAGGACTATGGGGAGTATTTGGACATTCTTGCTATCTCCTGCGACAGCTTCGATGAGCAGGTTAATGCTCTGATTG
Arg1	0.3163	0.177146	-1.5266	-5.5034	-0.56135	NM_007482.3	GTACATTGGCTTGCGAGACGTAGACCCTGGGGAACACTATATAATAAAAACTCTGGGAATTAAGTATTTCTCCATGACTGAAGTAGACAAGCTGGGGATT
Vwf	0.3177	0.178349	-1.5216	-5.5096	-1.12041	NM_011708.3	GTCAGCATCTACGGCGCTATCATGTATGAAGTCAGGTTTACCCATCTTGGCCACATCCTCACATACACGCCACAAAACAACGAGTTCCAACTGCAGCTTA
Msln	0.3215	0.181529	1.5087	-5.5258	0.6115	NM_018857.1	AACAAGCCAAGGGGCTGGCTATGGCTGTAAGACAGAAGAACATTACACTCCGGGGACATCAGCTGCGTTGTCTGGCACGTCGCCTTCCTAGGCACCTCAC
Csf1	0.3215	0.181699	-1.508	-5.5266	-0.31267	NM_001113530.1	TCCAGCTGCTGGAGAAGATCAAGAACTTCTTTAATGAAACAAAGAATCTCCTTGAAAAGGACTGGAACATTTTTACCAAGAACTGCAACAACAGCTTTGC
C9	0.3215	0.181753	-1.5078	-5.5269	-1.87615	NM_013485.1	TCCTTGCCTCAAACAAAGGTTTCGCTCAAGAAGCATTTTAGCCTTCGGACAGTTTAATGGGAAAAGCTGTGTTGATGTTTTGGGAGACAGACAAGGCTGT
Pla2g1b	0.3225	0.182774	1.5037	-5.532	1.03135	NM_011107.1	GAGGACTTCATCTGCAACTGTGACCGTGAGGCCGCCATCTGCTTCTCCAAGGTCCCGTACAACAAGGAATACAAAAACCTTGACACCGGGAAATTCTGTT
Mx1	0.3262	0.185272	-1.4938	-5.5444	-0.88346	NM_010846.1	TGGCAGAGAGACTGACTGAGGAGCTCACCTCCCACATCTGTAAATCACTGCCACTATTGGAAGATCAAATAAATAGCAGTCATCAGAGTGCAAGCGAGGA
Clec4n	0.3313	0.188611	-1.4807	-5.5606	-0.69388	NM_001190320.1	CTGAAGCGGAGCAGAATTTCATCACCCAGCAGCTGAATGAGTCACTTTCTTACTTCCTGGGTCTTTCGGATCCACAAGGTAATGGCAAATGGCAATGGAT
Timd4	0.3326	0.189832	-1.476	-5.5664	-0.61127	NM_178759.4	GAATCATCTCCAGGAAGTCAACAAAATATACACTTTTGGGGAAGGTCCAGTTTGGTGAAGTGTCCTTGACCATCTCAAACACCAATCGAGGTGACAGTGG
Tirap	0.3326	0.190226	-1.4745	-5.5683	-0.5172	NM_001177846.1	AGGAGGTGCAAACCCATGCAATCTACCTGGAATCGGCTGTCTTCACCATTTTATGACTTTGTTTGCCTAGCTGACGGATCTCAAATGCCCTCCTGGCCAG
Cdh1	0.3369	0.193468	1.4621	-5.5836	0.52499	NM_009864.2	TCGAAGTGCCCGAAGACTTTGGTGTGGGTCAGGAAATCACATCTTATACCGCTCGAGAGCCGGACACGTTCATGGATCAGAAGATCACGTATCGGATTTG
Itga2	0.3369	0.193588	-1.4616	-5.5841	-0.55875	NM_008396.2	ATTTACAATGGTCACCAGGGTACCATTCGCACCAAGTACTCCCAGAAAATCCTTGGGTCCAATGGAGCCTTTAGGAGACATCTCCAGTTCTTTGGAAGGT
Atg5	0.3375	0.194381	-1.4586	-5.5878	-0.26472	NM_053069.5	CATTACCAAAAACATCCAGAGGTTACTGGAACTCCTACCACAGTAAGGAAAGTTTGCTGCACTCTCTCGATGGCTGCTTGGAGACTCCTGCTGTTGATTT
Klra15	0.3387	0.195561	1.4542	-5.5933	0.5081	NM_013793.2	ATCAATCATTCATCTGTATTTGTGGGAAGAGATTGGACAAATTCCCTCATTGACTCTCTGACAAGTGTTAAAGGTAAAAAAATGAATTTTTCTGACTCTC
Hc	0.3395	0.196438	-1.4509	-5.5973	-1.27403	NM_010406.1	CTACACACTGAATTTGGTCGCTACTCCTCTTTTCGTGAAGCCCGGGATTCCATTTTCCATCAAGGCACAGGTTAAAGATTCACTCGAGCAGGCGGTAGGA
Fasl	0.343	0.198925	-1.4416	-5.6086	-0.88397	NM_010177.3	CATTTAACAGGGAACCCCCACTCAAGGTCCATCCCTCTGGAATGGGAAGACACATATGGAACCGCTCTGATCTCTGGAGTGAAGTATAAGAAAGGTGGCC
Ccl19	0.343	0.1994	-1.4399	-5.6108	-1.07861	NM_011888.2	CTTCTGCCAAGAACAAAGGCAACAGCACCAGAAGGAGCCCTGTGTCTTGAGTAAAGAGATGTGAATCACTCTGGCCCAGGAAACCAAGGACCAGAAGAGA
Pdcd1	0.3478	0.202997	-1.4267	-5.6268	-0.66025	NM_008798.1	AGCAGGCTTCCCGGTTTCCTATTGTCACAAGGTGCAGAGCTGGGGCCTAAGCCTATGTCTCCTGAATCCTACTGTTGGGCACTTCTAGGGACTTGAGACA
Bmi1	0.3478	0.203558	-1.4247	-5.6293	-0.41685	NM_007552.4	TCTCGAGGTTTTCATGGTGTTACCTAAGACAAAAGACATCTCACCCTCTATGATGGACTTACTTCTGAGAGTGCGTTTGAGGCACTTATGGCTTACTAAG
Sh2d1b1	0.3478	0.204215	-1.4223	-5.6322	-1.22122	NM_012009.4	ATCTAAGGATACTGAAGGAGCAAACATGTCCTTCCTACCTGTGAGGTCGTGGTCCTGATGGGGGCTGTGACCCAACCTGAAACTGTAGGTTTTTTCACCT
Il17f	0.3478	0.20466	1.4207	-5.6341	0.58976	NM_145856.2	TGTGAAGCCCGATCTCCAAGTCTTTATGCTTTCTAGGACTCTCAGTAAGGTGTGCATGGCATTCTTGCAGCTCTGCAGTAGATATAGCTTGAACTTTCTG
Cd99	0.3478	0.204726	1.4205	-5.6344	0.42018	NM_025584.2	CCGCCGTGAAATCACCGCCTGCACCGCCCCTCGCCGCTGCATCAGTGATGTCACTACTGCCAAAGACTCCGCCCACAACTGACCTCTGACCCCGGTGACA
Il1a	0.3478	0.204965	1.4196	-5.6355	0.69947	NM_010554.4	ACCTCTGAAACGTCAAAGATGTCCAACTTCACCTTCAAGGAGAGCCGGGTGACAGTATCAGCAACGTCAAGCAACGGGAAGATTCTGAAGAAGAGACGGC
F2rl1	0.3494	0.206438	-1.4143	-5.6419	-1.02208	NM_007974.4	GCTGGCCATGTACTTCATCTGCTTTGCTCCTAGCAACCTTCTGCTCGTAGTGCATTATTTCCTAATCAAAACCCAGAGGCAGAGCCACGTCTACGCCCTC
Psen1	0.3494	0.206859	-1.4128	-5.6437	-0.24753	NM_008943.2	GTAGCTAGTATCCAATAACCCAGGGGTTTCCTCATGTGATGCAAATACTACGTGTCCAACCAATCAGTGCTGTCAACGGGCTGCCATAGCTCCTTCGATG
Cd163	0.3506	0.208019	1.4087	-5.6487	0.69781	NM_053094.2	TCACGGCACTCTTGGTTTGTGGAGCCATTCTATTGGTCCTCCTCATTGTCTTCCTCCTGTGGACTCTGAAGCGACGACAGATTCAGCGACTTACAGTTTC
Ikbkb	0.3544	0.210733	-1.3991	-5.6602	-0.28786	NM_010546.2	CTTACCCTGCTGAGTGACATCGCATCGGCTCTTAGATACCTTCACGAAAACAGAATCATCCATCGAGACCTGAAGCCAGAAAACATCGTTCTGCAGCAAG
Bid	0.3552	0.21205	-1.3945	-5.6658	-0.24711	NM_007544.3	AATCATGCACACGACTTATCTGTGTGGTGTCAGTTACACTCAGGCTCTTGCTACGGAATGCAAAGAACAACTCACATACCAGTGTCAAACAGAATGCACA
Csf2	0.3552	0.212434	-1.3932	-5.6674	-0.77693	NM_009969.4	CTGAATCCAGCTTCTCAGACTGCTGCTTTTGTGCCTGCGTAATGAGCCAGGAACTTGGAATTTCTGCCTTAAAGGGACCAAGAGATGTGGCACAGCCACA
Mbl2	0.3552	0.213259	-1.3903	-5.6708	-1.83314	NM_010776.1	CCCTGAGAAACTGGGTGCTCTTCTCTCTGAGTGAAAAAGTTGGAAAGAAGTATTTTGTGAGCAGTGTTAAAAAGATGAGCCTTGACAGAGTGAAGGCCCT
Klra6	0.3552	0.213505	-1.3895	-5.6719	-0.44632	NM_008464.2	ACTTTCCACCAAAGTTAAAGAACATAGACTGCTGTGAATAGAGACAAAGCTGCAAGAGCATTGGGACTGTTCTCTGGTATCTAACTTGCAGAACAGAGGC
C8a	0.3552	0.21357	-1.3892	-5.6721	-2.01247	NM_146148.2	TGGCATGTACGCCAAGTTCATCAATGACTATGGCACCCACTACATCACCTCTGGAACCATGGGTGGCATTTATGAATATGTTATGGTGCTTGACAAAGAG
Hamp	0.3574	0.215379	-1.383	-5.6796	-2.1241	NM_032541.1	AAGAGAGACACCAACTTCCCCATCTGCATCTTCTGCTGTAAATGCTGTAACAATTCCCAGTGTGGTATCTGTTGCAAAACATAGCCTAGAGCCACATCCT
Marco	0.3621	0.218722	1.3716	-5.6933	0.85598	NM_010766.2	GCACAGAAGACAGAGCCGATTTTGACCAAGCTATGTTCCCTGTGATGGAGACCTTCGAAATCAATGATCCAGTGCCCAAGAAGAGAAATGGGGGGACCTT
Ppbp	0.3662	0.221702	1.3615	-5.7052	0.54616	NM_023785.2	TATCGAACTGCGCTGCAGATGTACGAATACCATCTCTGGAATCCCATTCAATTCTATCTCCCTTGTGAATGTGTACAGGCCAGGAGTTCACTGTGCTGAT
Batf	0.3671	0.222732	-1.3581	-5.7093	-0.695	NM_016767.2	ACTGGACTCTCCCAGGGAAGTCGAGCCAATGTACTGGACCCAAAAAATGACAAGTCAACCCTGGACTGTCATGAATGATGCCCAAAATACACAGCACAGA
Ncam1	0.3693	0.224538	1.3521	-5.7164	0.52075	NM_001113204.1	ATGCTGTGATTGTCTGTGATGTGGTCAGCTCCCTGCCTCCAACCATCATCTGGAAACACAAAGGCCGAGATGTCATTCTGAAAAAAGACGTCCGGTTCAT
Sh2d1a	0.3714	0.226315	-1.3462	-5.7233	-0.71799	NM_011364.3	TTGTATCAAGGTTACATCTACACATATCGAGTGTCCCAGACAGAAACAGGTTCTTGGAGTGCCGAGACAGCACCTGGAGTACATAAAAGATTTTTCCGGA
Il17b	0.3728	0.227634	1.3419	-5.7284	0.39854	NM_019508.1	CCATGGGGCTACAGCATCAACCACGACCCCAGCCGCATCCCTGCGGACTTGCCCGAGGCGCGGTGCCTATGTTTGGGTTGCGTGAATCCCTTCACCATGC
H60a	0.3736	0.228645	-1.3386	-5.7323	-1.13202	NM_010400.2	GGGCAAGGAGTTGGCCAGTTTTCAAAGGTAATTAGGAATATATGGCAAGTACAGCCAGTGATTTGGATGGAGCTGGCAAAGTAAGACACAATTTAATGTG
Ccnd3	0.3769	0.231143	-1.3305	-5.7419	-0.30142	NM_007632.2	GCCATGATGGTCAGAGAAATACAAACAGGTAAAATCCACACACCAGCATTTCTTTTGAGTCCCTCTTCTGTCCGGGGCTCCAACCTTCTCAGTTGCCAAA
Ccl24	0.3781	0.232405	-1.3264	-5.7466	-0.97721	NM_019577.4	CTGGATGCCAAGAAAAACCAGCCTTCTAAAGGGGCCAAGGCAGTGAGAACCAAGTTTGCTGTCCAGAGACGCCGTGGCAATAGCACCGAGGTTTAGCCGC
Cd33	0.3814	0.234914	-1.3184	-5.756	-0.39073	NM_001111058.1	ATGACACAGGAATGTACTTCTTCAGAGTGGTCAGAGAACCTTTTGTGAGATATTCTTACAAAAAAAGCCAGCTGTCACTGCATGTGACCTCTCTATCACG
Nup107	0.3834	0.236682	-1.3128	-5.7625	-0.44421	NM_134010.2	CCAACCAAGAGGACAATTTTGGTACTGCTACACCAAGAAGCCAGATCATTCCTCGAACGCCAAGCTCCTTTCGACAGCCTTTTGTTACTCCATCGAGCCG
Creb1	0.3837	0.237372	-1.3106	-5.7651	-0.2446	NM_001037726.1	TTCTGTCTGGACAGTTCACCAGATTCTCCAGAAGGCTTTCAAACGGCTAAAGTTTGATCTTTGTCCTGCTGAGCTTGCTGGGAAGGAGATAGCATAAAAG
Bcl2	0.3841	0.238149	-1.3082	-5.7679	-0.37471	NM_009741.3	GGCCTTCTTTGAGTTCGGTGGGGTCATGTGTGTGGAGAGCGTCAACAGGGAGATGTCACCCCTGGTGGACAACATCGCCCTGTGGATGACTGAGTACCTG
Ikzf2	0.3841	0.238631	-1.3067	-5.7697	-0.4607	NM_011770.4	AATTATGGAACTGTGATCTAAAAACGGTTTGACAGTGGAGCACCAGAGAGGATGTCCACCACTCACTTGCCCTTCGGTACGACTAAGCTCTGAGTTTGCG
H2-M3	0.3868	0.240824	-1.2998	-5.7776	-0.238	NM_013819.2	GAGTCTCCTCTCCATACCTGTGTCTCCTCCTTTTCTCACCTGTACCACAGGGGGATCCAGGACTTCTTCATCCCTTGTGGAACTTTAGGTTTCTATGGGC
Tnfsf14	0.3877	0.24195	-1.2963	-5.7817	-0.48719	NM_019418.2	CAGGAAGAAAGAATCAAGCTGGGGTATTTATGCTTCTGATGCAAACACTGAGATTTCGGCTTTCTGGGTTTTGAGCTGGAGGCAAGAAACCTTCCCAGAG
C1ra	0.3933	0.245946	1.284	-5.7958	0.32262	NM_023143.3	CAATGAGACCTTCTATGGCCAAGGCCTCATGGGTTATGTCAGCGGATTCGGGATAACAGAAGATAAGTTAGCTTTCGATCTCAGGTTCGTCAGACTGCCT
C6	0.3969	0.248735	-1.2756	-5.8056	-0.91438	NM_016704.2	CTGATTGACAAGAGTGAAGCCTGTTTCTGTGACCACTACCCATGGACTCACTGGTCCAGCTGTTCTAAGTCCTGCAATTCTGGAACCCAGAGCAGACAGA
Blk	0.3983	0.250125	-1.2714	-5.8104	-0.82999	NM_007549.2	AAGGATTGTGTTAGAACTTACCTCCAGTTGTGTTCAGACCCCGATAGTCCCGAAATCAGTCTGACCAGTTAGCGATGGACAGGATGTCAGGCTGTCATAA
Il15ra	0.4043	0.254439	-1.2585	-5.8251	-0.36403	NM_008358.2	CTTTCCTGGCCTGGTACATCAAATCAAGGCAGCCTTCTCAGCCGTGCCGTGTTGAGGTGGAAACCATGGAAACAGTACCAATGACTGTGAGGGCCAGCAG
Ctla4	0.4057	0.25586	1.2543	-5.8298	0.55997	NM_009843.3	TGGACTCGAGGTCCTGCACCAACTGGCTTGGAAACTAGATGAGGCTGTCACAGGGCTCAGTTGCATAAACCGATGGTGATGGAGTGTAAACTGGGTCTTT
Prdm1	0.4068	0.257075	-1.2507	-5.8339	-0.8014	NM_007548.3	CCAATGGCTTGAGCACCATGAACAACATCAATGGTATCAACAACTTCAGCCTCTTCCCTAGGTTGTATCCCGTCTACAGTAACCTCCTTAGTGGCAGCAG
Casp3	0.4138	0.262406	-1.2352	-5.8514	-0.21689	NM_009810.2	GAGGCTGACTTCCTGTATGCTTACTCTACAGCACCTGGTTACTATTCCTGGAGAAATTCAAAGGACGGGTCGTGGTTCATCCAGTCCCTTTGCAGCATGC
Ccl26	0.4138	0.262629	-1.2346	-5.8521	-0.52238	NM_001013412.2	CAGCTATAAGTTCACCGACAAGAGCTGCACCAGTGACGGTGTGATATTCTTTACAAAAACAGGTAAGCAATTCTGTGTCCAGCCAGGGGCCAAATGGGTG
Il17rb	0.4142	0.263404	-1.2323	-5.8547	-0.79696	NM_019583.3	GCCAGGGAGAACTCTCAGGATCTGTTCCCTCTTGCCTTTAACCTCTTTTGTAGTGATTTCAGCAGCCAGACGCATCTGCACAAATACCTGGTGGTCTATC
Crebbp	0.4192	0.267164	-1.2216	-5.8667	-0.23108	NM_001025432.1	TTGGATATTGCTGTGGACGAAAGTATGAGTTCTCCCCACAGACTTTGTGCTGTTACGGAAAGCAGCTGTGTACAATTCCTCGTGATGCAGCCTACTACAG
Nfatc3	0.4229	0.270117	-1.2132	-5.876	-0.22943	NM_010901.2	GGGCTCACATTGTCCTTGAAGTTCCTCCCTATCATAACCCAGCAGTTACATCTGCCGTGCAGGTGCACTTTTATCTTTGCAATGGCAAGAGGAAAAAAAG
Tnfsf4	0.4264	0.272875	-1.2055	-5.8846	-0.75638	NM_009452.2	CCAGATGTGAGGATGGGCAACTATTCATCAGCTCATACAAGAATGAGTATCAAACTATGGAGGTGCAGAACAATTCGGTTGTCATCAAGTGCGATGGGCT
Fut7	0.4321	0.277147	-1.1937	-5.8977	-0.43232	NM_001177367.1	GATGCCTTTGTACACGTGGACGACTTCAGCTCTGCCCGTGAACTGGCTGTCTTCCTCGTCAGCATGAATGAGAGTCGTTATCGTGGCTTCTTTGCTTGGC
Klra21	0.434	0.278927	1.1888	-5.903	0.43833	NM_053151.1	AGGCATCCATCCTTTCTACAGGCATCACTTCAGGGTGGAGACACAGAACATACCTCTACTTATCCCATAAGATGAGTGAGCAGGAGGTCACTTTCCCAAC
Tab1	0.4353	0.280334	-1.185	-5.9073	-0.20818	NM_025609.2	TGTGCAAATCTACAGTGGATGGGTTACAGGTTACACAGCTAAACATGGACCACACCACCGAGAACGAGGACGAGCTCTTTCGGCTTTCGCAACTGGGTTT
Cd80	0.4371	0.282277	-1.1797	-5.9131	-0.64482	NM_009855.2	TGGCTTTCCCCATCATGTTCTCCAAAGCATCTGAAGCTATGGCTTGCAATTGTCAGTTGATGCAGGATACACCACTCCTCAAGTTTCCATGTCCAAGGCT
Tdo2	0.4371	0.282653	-1.1787	-5.9142	-1.6604	NM_019911.2	AGAGTCTACAGTTCCGGCTGCTGGAAAATAAGATTGGTGTTCTTCAGAGCTTGAGAGTCCCTTACAACAGGAAACACTATCGTGATAACTTTGGAGGAGA
Cr2	0.444	0.287686	1.1651	-5.9289	0.50658	NM_007758.2	TGGTTTATAGAAATCCGTCTTTGTAAAGAAATCACCTGCCCACCACCTCCTGTTATACACAACGGGACACATACATGGAGTTCCTCAGAAGATGTCCCAT
Stat4	0.4508	0.292704	1.1519	-5.9433	0.37399	NM_011487.4	TAGAGACCAGCTCATTACCTGTCGTGATGATTTCTAATGTCAGCCAACTACCTAATGCATGGGCATCCATCATTTGGTACAATGTATCAACTAACGACTC
Tlr4	0.4514	0.293684	-1.1493	-5.946	-0.23254	NM_021297.2	AACGGCAACTTGGACCTGAGGAGAACAAAACTCTGGGGCCTAAACCCAGTCTGTTTGCAATTAATAAATGCTACAGCTCACCTGGGGCTCTGCTATGGAC
Il17ra	0.4561	0.297377	-1.1397	-5.9564	-0.25905	NM_008359.1	CCCAAAAACCTGACCCCGTCTTCCCCAAAAAACATCTATATCAATCTTAGTGTTTCCTCTACCCAGCACGGAGAATTAGTCCCTGTGTTGCATGTTGAGT
Tlr5	0.4568	0.29842	-1.137	-5.9592	-0.72362	NM_016928.2	CTGGGGACCCAGTATGCTAACTTGACCATTGGTCCAGGGGCTTTCAGAAACCTGCCCAATCTTAGGATCTTGGACTTGGGCCAAAGCCAGATCGAAGTCT
Il34	0.4568	0.299083	1.1353	-5.9611	0.22315	NM_001135100.1	TGGTGAGTCTCAATGCCACTGAGTCTGTGATGGATGTACTTCTCGAGGGCCACCCGTCCTGGAAGTATCTACAGGAGGTTCAGACATTGCTGGAGAACGT
Psmb7	0.4586	0.300822	-1.1308	-5.9659	-0.20679	NM_011187.1	ACGAGAGCAACTGAAGGGATGGTTGTTGCTGACAAAAACTGTTCAAAAATTCACTTCATATCTCCTAATATTTATTGCTGTGGTGCTGGGACAGCTGCAG
Foxp3	0.4608	0.3029	-1.1255	-5.9715	-0.88541	NM_054039.2	TGCCTTCAGACGAGACTTGGAAGACAGTCACATCTCAGCAGCTCCTCTGCCGTTATCCAGCCTGCCTCTGACAAGAACCCAATGCCCAACCCTAGGCCAG
Mapkapk2	0.4622	0.304422	-1.1216	-5.9756	-0.24667	NM_008551.1	GTAGCCTCTGCTTGCCCTTCTTGCCACGATTAACCCACTCTTGTCGAGTTCTCTGAAATTTTTAGCCATTTCTCAATGGGCTGTCCACTCCCACGGTGAG
Tnfrsf9	0.4692	0.310961	1.1051	-5.993	0.4914	NM_001077508.1	TCTTCAGAGCAGTTCAAGGGCCTGCTTCTCCTGTTTCCTCTGTGTCAGGCTTTTCAATAAAAAGGCCGTTTAGGAAAGGGACAAAGCACTGTGAGGTGGG
S100b	0.4692	0.311369	1.1041	-5.9941	0.4806	NM_009115.3	ACCGAGAATCAAAATTCTGCTCGGCAGACTTCTCCTTTCAGGATGATCGCTTTGTTCCTGGAGGACAGAGGAGGGGAATGGCCAGAGTCTTTTTCTAGTT
Ets1	0.4692	0.311437	-1.1039	-5.9942	-0.21923	NM_001038642.1	GAAAGAGGATGTGAAACCATATCAGGTTAATGGAGCCAACCCTACCTACCCAGAATCCTGTTACACCTCGGATTACTTCATCAGCTACGGTATCGAGCAT
Epsti1	0.4692	0.311572	-1.1036	-5.9946	-0.35742	NM_029495.2	CTCAGCCCAGGAAGCTAACCTGTGAGAAAGTCCAAGGGTGTCCGGGTAGAGAATGAATGAGGAAGTTCTCTGAACCCAGCGGGTGGTTAAAGAGAAATCG
Cdh5	0.476	0.316683	-1.091	-6.0078	-0.26533	NM_009868.3	CAGCAACTTCACCCTCATAAACAACCATGACAACACCGCCAACATCACGGTCAAGTATGGGCAGTTTAATCGGGAGCATGCCAAGTTCCACTACCTGCCC
Ticam1	0.4805	0.320332	1.082	-6.0171	0.21407	NM_174989.4	TCCAGTCTCTTCCCCACAGTCCCAATCCTTTCCATCAGCCTCCTCCCCAGCCCCACAGACTCCAGGACCTCAGCCTCTCATTATTCACCATGCCCAGATG
Saa1	0.4862	0.324993	-1.0707	-6.0287	-2.03807	NM_009117.3	GGCAAAGACCCCAATTACTACAGACCTCCTGGACTGCCTGACAAATACTGAGCGTCCTCCTATTAGCTCAGTAGGTTGTGCTGGGGGCCTGAGGGTGGGG
Ambp	0.4862	0.325507	-1.0695	-6.03	-2.16715	NM_007443.3	CCACAAATCCAAATGGAACATAACCTTGGAATCCTATGTGGTCCACACCAACTATGACGAATATGCCATTTTCCTTACCAAGAAGTCCAGCCACCACCAC
Ifitm1	0.4862	0.326059	1.0682	-6.0313	0.54436	NM_001112715.1	CCTCCACCGCCAAGTGCCTGAACATCAGCTCCCTGTTCTTCACCATCCTCACGGCCATCGTCGTCATCGTTGTCTGTGCCATTAGATGATGTGAGATGTC
Lgals3	0.4869	0.32723	1.0654	-6.0342	0.43093	NM_001145953.1	ACAGGAGAGTCATTGTGTGTAACACGAAGCAGGACAATAACTGGGGAAAGGAAGAAAGACAGTCAGCCTTCCCCTTTGAGAGTGGCAAACCATTCAAAAT
Cd28	0.4884	0.328874	1.0614	-6.0382	0.35213	NM_007642.4	TCTGTCTCTCTCTTTCTCTCCTGTGCATATGTCTCCCCTCCCTCACTTCTCTGTCTCTTCCTCTCTCCCTCTCTCTGTCTTTCTCTGTGTGTCTCTCTGT
Gzmm	0.4897	0.330403	-1.0578	-6.042	-0.71632	NM_008504.2	CAGAACCTGAAGCTGGTGCTTGGCCTGCACAACCTCCATGATCTCCAAGATCCTGGCCTCACCTTCTACATCCGGGAAGCCATTAAACACCCTGGCTACA
Slamf1	0.4933	0.333459	-1.0506	-6.0493	-0.5838	NM_013730.4	AAGTGTGGTTCTCTGATTAAGTCAAAGCAACACTGTTTGGCAATGCTGCTGTAAAGTTGCCTGGAATACTCAGAGGAACTTGTCCCAGGGAGGTTTTTTT
Fez1	0.501	0.339313	1.0369	-6.0631	0.71569	NM_183171.4	GAAGCTCTGAATGGCAACAGCTCTGACATTGAGATTCATGAGAAGGAAGAAGAAGAGTTCAATGAGAAGAGTGAAAATGACTCTGGCATCAATGAGGAGC
Il10	0.5058	0.343253	-1.0278	-6.0723	-0.56914	NM_010548.1	GGGCCCTTTGCTATGGTGTCCTTTCAATTGCTCTCATCCCTGAGTTCAGAGCTCCTAAGAGAGTTGTGAAGAAACTCATGGGTCTTGGGAAGAGAAACCA
C1qbp	0.5061	0.344176	1.0256	-6.0744	0.18773	NM_007573.2	TCCTGAGGATGAGATTGGACACGAAGATGAGGCCGAGAGTGATATTTTCTCTATCAAGGAAGTTAGCTTTCAGGCCACTGGTGACTCTGAGTGGAGGGAT
Angpt1	0.5072	0.345582	1.0224	-6.0776	0.32903	NM_009640.3	GGGCTGGAAGGAGTATAAAATGGGTTTTGGGAATCCCTCTGGTGAATATTGGCTTGGGAACGAGTTCATTTTTGCAATAACCAGTCAGAGGCAGTACATG
Ccr3	0.5094	0.347775	-1.0174	-6.0826	-0.6557	NM_009914.4	TGACTTTTGCTACTATCACCAGTATCATTACCTGGGGCCTTGCAGGACTGGCAGCATTGCCTGAATTTATCTTCCATGAGTCTCAAGACAGCTTTGGAGA
Cfh	0.5094	0.34846	-1.0158	-6.0841	-0.48445	NM_009888.3	GAAATTCTCTGCACACCACCGCGAGTGGAAAATGGAGATGGTATAAATGTGAAACCAGTTTACAAGGAGAATGAAAGATACCACTATAAGTGTAAGCATG
Tollip	0.5145	0.352578	1.0065	-6.0933	0.18318	NM_023764.3	CTCAGCATCACTGTGGTACAGGCAAAATTGGCAAAGAATTATGGCATGACTCGTATGGACCCTTACTGCCGTCTGCGTCTGGGCTATGCTGTTTATGAAA
Tcf7	0.5183	0.355887	0.9991	-6.1006	0.18396	NM_009331.3	CTTTCCCAAGAAGCTCACCAGCATTAACAACTAGTCAATATAGTTGGCCTAAACCCAGTGTGCACCCTTCCTATCAGGCTCTTCCCAGTTCCATTTCCAG
Bcl10	0.5183	0.356603	-0.9975	-6.1022	-0.17108	NM_009740.1	TTTAGCAGTAAGCTGTTGTGTTTCAGGAAAGCTGGACACGGGAAAGCTGCCGACACACTCAGCAGTGTCCCACTCCTTAGTTCTGAGAAGCCGTCGGGTT
Klra17	0.5221	0.35988	-0.9902	-6.1093	-0.63624	NM_133203.4	CCCATAACTGCAGGATCTATTATCTTCACCAGAATCTCTTCAGGGTAGAGACACAGGCACCATTTTAACAGAGAACACACTCTACATACACCCATGATGA
Chit1	0.5246	0.362341	0.9848	-6.1146	0.67609	NM_027979.1	GGAGGCAGTTCGGTTCTTTCCCAGGGATGTGGATCCCAACCTGTGTACCCACGTCATCTTTGCTTTTGCTGGAATGGACAACCATCAGCTCAGCACTGTG
Ifnl2	0.5301	0.366812	0.975	-6.1241	0.39903	NM_001024673.2	GCCACCAGGCTCCCAGTGGAAGCAAAGGATTGCCACATTGCTCAGTTCAAGTCTCTGTCCCCAAAAGAGCTGCAGGCCTTCAAAAAGGCCAAGGATGCCA
Nefl	0.5328	0.369435	0.9692	-6.1296	0.58227	NM_010910.1	ATAACCAGCGGCTACTCTCAGAGCTCGCAGGTCTTCGGCCGTTCTGCTTACAGTGGCTTGCAGAGCAGCTCCTACTTGATGTCTGCTCGCTCTTTCCCAG
Lbp	0.5353	0.371822	0.9641	-6.1345	0.41725	NM_008489.2	CCATCTCAGATTATGCCTTCAACATAGCCAGCCGGGTTTATCACCAGGCTGGGTACCTGAATTTTTCCATCACAGATGACATGTTACCACATGACTCCGG
Pvr	0.5363	0.373769	-0.9599	-6.1385	-0.29314	NM_027514.2	CGAACACGGGTGACTTTCCCAACTCTGTTAAGCGCCAGGGCAATATGCTTCTAATCTCCACCGTAGAGGATGGTCTCAATAACACGGTCATTGTGTGCGA
Ifnar1	0.5363	0.373985	-0.9594	-6.139	-0.16949	NM_010508.1	TGGGAAAACACTTCCAATACTAAGATAAGCATGGAGAAGGATGGCCCAGAGTTCACCCTCAAGAACCTGCAGCCGCTGACTGTGTACTGTGTCCAGGCCA
Glycam1	0.5427	0.379896	-0.9468	-6.1509	-0.56774	NM_008134.2	ACTTCAAATGAAGACTCAGCCCACAGATGCCATTCCAGCTGCCCAGTCCACTCCCACCAGCTACACCAGTGAGGAGAGTACTTCCAGTAAGGACCTTTCC
Tgfb1	0.5427	0.379912	-0.9467	-6.1509	-0.16049	NM_011577.1	GGAGTTGTACGGCAGTGGCTGAACCAAGGAGACGGAATACAGGGCTTTCGATTCAGCGCTCACTGCTCTTGTGACAGCAAAGATAACAAACTCCACGTGG
Ceacam1	0.5504	0.386228	-0.9334	-6.1634	-0.68864	NM_001039185.1	CAAGGGAAACACTACGGCTATAGACAAAGAAATTGCACGATTTGTACCAAATAGTAATATGAATTTCACGGGGCAAGCATACAGCGGCAGAGAGATAATA
Ccl9	0.5504	0.386731	-0.9323	-6.1644	-0.24839	NM_011338.2	ATGGCAACCCAGGTACATTCAACTAGGATGAAATAAATTCTGCCTTAGCCCAGTAGTATGTCTGTGTTTGTAAGGACCCAGCTGATTTTCCCACCACCCC
Klrc2	0.5514	0.388201	-0.9293	-6.1673	-0.2182	NM_010653.4	TTGTTTCTCCATATGCTGAACTGAAGAAGCAGATCCACCCCTTCTTGGTTAGAACCCAGAAAGGCTCACACGCCTTGCTCTCCAAAGCACAGCCTTGTCC
Ncr1	0.5587	0.394049	-0.9171	-6.1785	-0.24821	NM_010746.3	ACACCCAACCTCTGGGTTTATCCACAGCCTGAGGTAACCTTGGGGGAGAATGTTACCTTCTTTTGCCAACTGAAGACTGCCACAAGCAAATTCTTTCTGC
Itgb1	0.5645	0.398946	-0.9071	-6.1877	-0.17339	NM_010578.1	CTGTGATAGGTCTAATGGCTTAATTTGTGGAGGCAATGGCGTGTGCAGGTGTCGTGTTTGTGAATGCTATCCCAATTACACTGGCAGTGCATGTGACTGT
Jak3	0.572	0.404949	-0.8948	-6.1988	-0.23124	NM_010589.5	TTCTCTTTTGGGGACTACTTGGCTGAGGATTTATGTGTGCGAGCTGCCAAGGCCTGTGGCATCCTGCCTGTTTATCATTCGCTTTTCGCTCTGGCCACTG
Klra1	0.5722	0.406307	-0.8921	-6.2013	-0.49636	NM_016659.3	ACAAAGTCCTCACTTCTCTCTGTGTTAAATCCTTCATTGCTGAAACAGCTTCTTTCCCAGGAATTCTCATCACAAACACATGTACAAAACTCATAGAAGA
Cd79b	0.5722	0.406635	-0.8914	-6.2019	-0.39725	NM_008339.2	CAGACCCAGAATGGCTCTGTCTACACCCTCACTATCCAAAACATCCAGTACGAGGATAATGGTATCTACTTCTGCAAGCAGAAATGTGACAGCGCCAACC
Psma2	0.5728	0.407826	-0.889	-6.2041	-0.15317	NM_008944.2	CAGTGGGGATTAAAGCTGCAAATGGCGTAGTATTAGCAACCGAGAAAAAGCAGAAATCCATCCTGTATGATGAAAGGAGTGTTCACAAGGTGGAGCCCAT
Atf1	0.5835	0.416208	-0.8723	-6.219	-0.18013	NM_007497.3	GAAGCTCCGAAAAGATAGAGTGCTCAAGGAATGGACTTTCAGCAGTTTAAATAGAAATAATGGTCAGCAACGAAAATGGCAGGCGACGTTAGTGAAGCAG
Il1rl1	0.5835	0.417039	-0.8706	-6.2205	-0.40566	NM_001025602.2	ATAGGAAAACCAGCAAGTATTGCCTGTTCAGCTTGCTTTGGCAAAGGCTCTCACTTCTTGGCTGATGTCCTGTGGCAGATTAACAAAACAGTAGTTGGAA
Irf3	0.5905	0.422805	-0.8593	-6.2304	-0.19065	NM_016849.4	GAAAGAAGTGTTGCGGTTAGCTGCTGACAATAGCAAGGACCCTTATGACCCTCATAAAGTGTATGAGTTTGTGACTCCAGGGGCGCGGGACTTCGTACAT
Tlr7	0.5908	0.423789	-0.8574	-6.2321	-0.43371	NM_133211.3	TCTGCAGGAGCTCTGTCCTTGAGTGGCCTGCAAATCCACAGGCTCACCCATACTTCTGGCAGTGCCTGAAAAATGCCCTGACCACAGACAATCATGTGGC
Gtf3c1	0.591	0.424704	-0.8556	-6.2337	-0.17663	NM_207239.1	ACCAACGGCATGCTAGACCAGCCTGATCATTTTTCTTTCAAGGACCTGGATAGCAGTGACCCTTCAAATGACCTGGTGGCATTTTCTTTGGACAGCCCTG
Il18rap	0.5915	0.425871	-0.8533	-6.2357	-0.16689	NM_010553.2	CTTGAAGTCGGTCCACGCCAGTTCCAGGTTCTGGACCCAAATTCGTTACCACATGCCTGTGAAGAACTCCAACAGGTTTATGTTCAACGGGCTCAGAATT
Usp9y	0.5919	0.426964	-0.8512	-6.2375	-0.549	NM_148943.2	TGGACAACCTCAGCCTTCTTTCCAACAGAACCAGATCTCATCATCTGATTCTTCCAATGAGACTTCTCCAACAACTCCTCCATATGAACAAGGCCAAGGT
Ctsl	0.5941	0.429339	0.8466	-6.2415	0.24667	NM_009984.3	TTCTTGTGCGCAGCTAGCCGCCTCAGGTGTTTGAACCATGAATCTTTTACTCCTTTTGGCTGTCCTCTGCTTGGGAACAGCCTTAGCTACTCCAAAATTT
Tnfrsf17	0.5948	0.430615	0.8441	-6.2437	0.54295	NM_011608.1	CCTCATGGCGCAACAGTGTTTCCACAGTGAATATTTTGACAGTCTGCTGCATGCTTGCAAACCGTGTCACTTGCGATGTTCCAACCCTCCTGCAACCTGT
Col4a1	0.6005	0.436356	-0.833	-6.2531	-0.29417	NM_009931.2	CTCCAGGGATCACAGGTTCAAAGGGAGATATGGGACTGCCCGGAGTTCCAGGATTTCAAGGTCAGAAAGGGCTTCCTGGTCTGCAGGGAGTGAAAGGAGA
Klra27	0.6005	0.436387	0.833	-6.2532	0.27837	XM_916590.3	ATGAAGATGAACTGTCTTTTATCTCCATTGAGTGCCAAGTAAACACCTCTTTTTTAGGATTTGCTTTTTGGAACCTGGAAGTGAGGCTGCCTGAGATGAG
Atg10	0.6075	0.44223	-0.8219	-6.2626	-0.15107	NM_025770.3	GGGTTCTCATTAACATGGAGGATGAGTTCTTTGGAGAAAAAAGCTTCCAGCATTATTGTGCAGAATTCATCAGACATTCACAGCAGATAGGCGATGGCTG
Nfkb1	0.6082	0.443589	-0.8193	-6.2648	-0.13928	NM_008689.2	GTCTTACACTTAGCCATCATCCACCTCCACGCTCAGCTTGTGAGGGATCTGCTGGAAGTCACATCTGGTTTGATCTCTGATGACATCATCAACATGAGAA
Pnma1	0.611	0.446444	0.8139	-6.2693	0.50749	NM_027438.3	CGTGCAAGATGTTGCTCGTGTGCTTGGGTTTCAGAACCCTGCTCCAGCTCCAGGCCCGGAAATGCCAGCAGAGATGCTCAACTATATTTTGGATAATGTT
Crp	0.6145	0.449833	-0.8075	-6.2747	-1.38739	NM_007768.4	TTGTATTTCCCAAGGAGTCAGATACTTCCTATGTGTCTCTGGAAGCAGAGTCAAAGAAGCCACTGAACACCTTTACTGTGTGTCTCCATTTCTACACTGC
Klra7	0.6149	0.450925	0.8055	-6.2764	0.2819	NM_001110323.1	GTCCCCTGGAAGCTCATTGTGATAGCTTGTGGAATCCTCTGTTTCCTTCTCCTGGTAACTGTTGCATTGTTGGCAATAACGATTTTTCAGCATAGTCAAC
Tnfsf11	0.6231	0.45777	-0.7928	-6.2869	-0.19401	NM_011613.3	CCAGCGAGGCAAGCCTGAGGCCCAGCCATTTGCACACCTCACCATCAATGCTGCCAGCATCCCATCGGGTTCCCATAAAGTCACTCTGTCCTCTTGGTAC
Tnfrsf10b	0.6242	0.459426	-0.7897	-6.2894	-0.18417	NM_020275.3	CTGGTTCACATAAGATCCCATATAATGTGCAGGATGGCTAAACTTGCTGAGAGCTGACTCTGTGGTCTCCTGTCCCAGATTCTAGCGATATTCATTACTA
Il5ra	0.6255	0.46118	0.7865	-6.292	0.55432	NM_008370.2	ACATGTCCCTGTGTTCCATAGGCCTGTTCAAGGAAATGTCTAAGCCAAAGTAAGTTTAAGTCACCGTGCCTGGGGTGAAAAAGATGGTTCAGATGACGAA
Cd9	0.6264	0.462682	0.7837	-6.2943	0.36425	NM_007657.3	CAGCTTTTGGAAAGTTTCCAGGTTAAGCCCTGCCCTGAAGCCATCAGTGAGGTCTTCAACAACAAGTTCCACATCATTGGAGCAGTGGGTATCGGCATCG
Itgae	0.6273	0.464783	-0.7799	-6.2974	-0.14432	NM_008399.1	CCAGACTGAGTTTGATCTTCAAGAGAGCCGGGACATTAACGCCTCCCTTGCCAAAGTTCAGAGCATCGTTCAAGTGAAGGAAGTCACTAAGACCGCCTCA
Tfeb	0.6273	0.465774	0.778	-6.2989	0.23998	NM_001161723.1	CCTACCACCTGCAACAGTCCCAGCATCAGAAGGTTCGGGAGTATCTGTCTGAGACCTATGGGAACAAGTTTGCTGCCCACGTGAGCCCAGCCCAAGGTTC
Elane	0.6273	0.465871	0.7779	-6.299	0.45066	NM_015779.2	AGGTTGGGCACAAACAGACCATCACCCAGTGTGCTACAAGAGCTCAATGTGACAGTGGTGACTAACATGTGCCGCCGTCGTGTGAACGTATGCACTCTGG
Ecsit	0.6367	0.473718	0.7636	-6.3105	0.15121	NM_001253897.1	GCCCTTTCAGGAACTCCCTTTGCTCAGGTGTCCCTCCAGGCTCTACGAGGCCTTCACTGTAGTGCAGCTACACACAAGGATGAGCCGTGGTTGGTTCCTC
Fpr2	0.6367	0.474546	-0.7621	-6.3116	-0.43689	NM_008039.2	GTGAGAGATTTATTCATTCCCTGCCTTATAGTCTTGAGAGAGCCCTGAGTGAGGATTCTGGTCAAACCAGTGATTCAAGCACCAGTTCTACTTCACCTCC
Thy1	0.6418	0.479817	-0.7526	-6.3191	-0.15219	NM_009382.3	ACTTTTGTGAGCTTCAAGTCTCGGGCGCGAATCCCATGAGCTCCAATAAAAGTATCAGTGTGTATAGAGACAAGCTGGTCAAGTGTGGCGGCATAAGCCT
Tyk2	0.6418	0.480061	-0.7522	-6.3195	-0.1843	NM_001205312.1	ACAAGTGCTTGTTGCTGTGCCTCTGTTCCCAGGCTGAGGCCCTGTCCTTTGTGGCCCTGGTCGATGGCTATTTCCGCTTGACTGCTGACTCCAGCCACTA
Klrg1	0.642	0.481041	0.7505	-6.3209	0.15998	NM_016970.1	TGGATAAAGTTTATTTTAATGGATACCCACCCTGCAGATAGCCACCCTGGCTCTCTCATCCCTTCCTCTGCCATCTCTGTCAAAGATATGTAGAAAACTA
Tnfsf12	0.642	0.48194	0.7489	-6.3221	0.17032	NM_011614.3	TCAAAGGCAGCCAGAGCTTGTTCACATGTTTTCCATTCCACAGACGTATCCTTGCTCTTCTTTAACATCCCATCCCACCACAACTATCCACCTCACTAGC
Mif	0.6427	0.483284	0.7465	-6.324	0.21809	NM_010798.2	AACTATTACGACATGAACGCTGCCAACGTGGGCTGGAACGGTTCCACCTTCGCTTGAGTCCTGGCCCCACTTACCTGCACCGCTGTTCTTTGAGCCTCGC
Rora	0.6445	0.485973	0.7417	-6.3277	0.28587	NM_013646.1	GTGTCAAAATGATCAAATTGTGCTTCTAAAAGCAGGCTCGCTAGAGGTGGTGTTTATTAGGATGTGCCGTGCCTTTGACTCTCAGAACAACACCGTGTAC
Epcam	0.6445	0.486402	0.7409	-6.3283	0.50183	NM_008532.2	TGAAATTTGTACTCGTAAATACAAGCAGCTGGACACCGGCATTACCGATCGTAAAATTAGACGAACGTCTTATAGGTGCAGGTCCAGTGTGGTACTCAGA
Gzmb	0.6447	0.487357	-0.7392	-6.3296	-0.2265	NM_013542.2	TTCTGCCACCATGCTGTGACAACCCAACTGACATCTTCCTATGGAAGTTTGCCCTCTCCACAAAAGAAGTAGAATGTTTGCATTGGAGCTGGGCATGCTC
Ewsr1	0.6468	0.489857	-0.7348	-6.333	-0.12879	NM_007968.3	ATATGCACAGACCACCCAGGCATATGGGCAACAAAGCTATGGAACCTATGGACAGCCTACTGATGTCAGCTATACTCAGGCTCAGACCACTGCCACCTAC
Klrb1	0.6479	0.491512	0.7319	-6.3353	0.30982	NM_001099918.1	AGACCTTGGGCTGACGGTCTGGTTGACTGTAATTTGAAAGGAGCCACTTTGCTGCTCATTCAAGATGAAGAAGAATTGAGATTATTGCAGAACTTCTCAA
Ifnb1	0.6521	0.495575	-0.7248	-6.3407	-0.1867	NM_010510.1	GATGAACTCCACCAGCAGACAGTGTTTCTGAAGACAGTACTAGAGGAAAAGCAAGAGGAAAGATTGACGTGGGAGATGTCCTCAACTGCTCTCCACTTGA
Btla	0.6525	0.49679	0.7226	-6.3424	0.24517	NM_001037719.2	AGTGCCTGCCATGCTTGGGACTCCTCGGTTATTTAGGGAATTCTTCATCCTCCATCTGGGCCTCTGGAGCATCCTTTGTGAGAAAGCTACTAAGAGGAAT
Trp53	0.6577	0.501607	-0.7142	-6.3487	-0.18448	NM_011640.1	CCCTCTCTGAGTAGTGGTTCCTGGCCCAAGTTGGGGAATAGGTTGATAGTTGTCAGGTCTCTGCTGGCCCAGCGAAATTCTATCCAGCCAGTTGTTGGAC
Bcl2l1	0.6579	0.502604	0.7125	-6.35	0.15324	NM_009743.4	GAGCAACCGGGAGCTGGTGGTCGACTTTCTCTCCTACAAGCTTTCCCAGAAAGGATACAGCTGGAGTCAGTTTAGTGATGTCGAAGAGAATAGGACTGAG
Klra5	0.6597	0.504879	0.7086	-6.353	0.21052	NM_008463.2	GTGAGCCATGAGGAGATTCAAGGGCCCGGAGAAGCTGGCTACAGAAAGTGTTCAGTACCCTGGCAGCTCACTGTGAGATCGCTTGGAATCTTCTGTTTCC
Hspb2	0.6607	0.506507	-0.7057	-6.3551	-0.25915	NM_024441.3	CTGTCTACCTCCCGTGGTGATTCCATAAATCCACCACACCCCAGAGGGAGCAGCATCCCTGGGAGATGGCATCGGTGCATGGTCCACAGTGTATGGTTTG
Stat6	0.6629	0.509732	-0.7002	-6.3592	-0.12083	NM_009284.2	CATTGTATAAGACAGCAACCCAGTATCATTTGGGGAGTAACTATGTGGCTGTGACATGCATAAAGCTCTAGCCTGGGTAACTTGATGCTTCCAGTGTTTC
Pax5	0.6629	0.511381	-0.6974	-6.3613	-0.35861	NM_008782.2	TGAATCAGCTTGGGGGGGTTTTTGTGAATGGACGGCCACTCCCAGATGTAGTCCGCCAAAGGATAGTGGAACTTGCCCATCAAGGTGTCAGGCCCTGCGA
Cd164	0.6629	0.512624	0.6952	-6.3629	0.17845	NM_016898.2	ATATTGAAGAAGTCCCACATGGAAGACGCTGTTCCAGGATCTTTACCTTTCCAAAGGATGCATACAGGATATTTTGGAGCATCATCCTCGAAGAAAAGTC
Sigirr	0.6629	0.513171	-0.6943	-6.3635	-0.15829	NM_023059.3	CTGGGTCAGCGCCAACTTCTCAGAGATTGTGTCCAGTGTCCTGGTGCTCAACTTGACCAATGCAGAGGACTATGGAACCTTCACCTGTTCTGTCTGGAAT
Cd22	0.6629	0.513312	-0.6941	-6.3637	-0.44913	NM_001043317.2	CTCTGACCTGTGGACTGAATTTCTCCTGCTTTGGGTATGACATCCTCTTGAAGTGGTTCCTAGAAGATTCTGAGATCACCTCCATCACCTCTTCTGTCAC
Pvrl2	0.6629	0.513509	0.6937	-6.364	0.14319	NM_001159724.1	GCCGATCCTGCTGCCAGTGACCCTCTCTGTGCGCTACCCTCCAGAAGTATCCATCTCCGGCTATGATGACAACTGGTACCTTGGCCGCAGTGAGGCCATA
Ccl11	0.6647	0.515837	-0.6897	-6.3669	-0.2832	NM_011330.3	CAACCTCCTCTCTTGACACTAACCCAGAGCCTAAGAACTGCTTGATTCCTTCTCTTTCCTAAGACGTGCTCTGAGGGAATATCAGCACCAGTCGCCCAAG
Ccl28	0.6717	0.522172	0.679	-6.3747	0.28031	NM_020279.3	GCTGCTGTCATCCTTCATGTTAAACGTAGAAGAATCTGCATCAGCCCGCACAATCGTACTTTGAAGCAGTGGATGAGAGCCTCAGAGGTAAAGAAGAATG
Cma1	0.6717	0.522992	-0.6776	-6.3757	-0.59494	NM_010780.2	GAGGGAGAATTAACTCTGGAGCTTTTGCCAGCCTGTGAGGAAATCTGGAACTGGAATAGTGCAGGTTTTGTGTGCCATGCGATCTGGCCTGTCTGTAGTT
Il9	0.6725	0.524531	0.675	-6.3776	0.44877	NM_008373.1	TCTGTTTTGCTCTTCAGTTCTGTGCTGGGCCAGAGATGCAGCACCACATGGGGCATCAGAGACACCAATTACCTTATTGAAAATCTGAAGGATGATCCAC
Itgb3	0.6736	0.526994	-0.6709	-6.3805	-0.20458	NM_016780.2	TGGGAATGTATCTCTCTGTGTGTACTTATGTGTGTGACGAGTGTGGGGAAATGTGTAATTTAAAACTTGTGATGTGTCTCACAGGCAGAGCTCCACAGCC
Cd244	0.6736	0.527231	-0.6705	-6.3808	-0.21131	NM_018729.2	TACAGACAAAAGATGTTTCTGTTCAATGGAAGAAGACAGAACAGGGCTCACACAGAAAAATTGAGATCCTGAATTGGTATAATGATGGTCCCAGTTGGTC
Tek	0.6824	0.535443	0.6567	-6.3905	0.26679	NM_013690.2	GAGACCATCATTTGCCCAGATATTGGTGTCCTTAAACAGGATGCTGGAAGAACGGAAGACATACGTGAACACCACACTGTATGAGAAGTTTACCTATGCA
Icos	0.6824	0.535924	-0.6559	-6.3911	-0.25667	NM_017480.1	TTCACAATGGAGGTGTACAGATTTCTTGTAAATACCCTGAGACTGTCCAGCAGTTAAAAATGCGATTGTTCAGAGAGAGAGAAGTCCTCTGCGAACTCAC
Tie1	0.6849	0.538824	-0.6511	-6.3945	-0.25411	NM_011587.2	GGGCTCAAGATGAACGCAGCCATCAAGATGCTAAAAGAGTATGCGTCTGAAAATGACCATCGAGACTTTGCAGGTGAACTAGAAGTTCTGTGCAAACTAG
Erbb2	0.6881	0.543	0.6442	-6.3992	0.16069	NM_001003817.1	AGATCACAGGTTACCTATACATTTCAGCATGGCCAGAGAGCTTCCAAGACCTCAGTGTCTTCCAGAACCTTCGGGTCATTCGGGGACGGATTCTCCATGA
Il1rapl2	0.6881	0.544001	-0.6426	-6.4004	-0.32356	NM_030688.1	TGGATGGCTGCATTGATTGGTCGGTGGATCTCAAGACATACATGGCTTTGGCAGGTGAACCTGTCCGAGTGAAATGTGCCCTTTTCTACAGTTATATCCG
Rrad	0.6881	0.544048	0.6425	-6.4004	0.12279	NM_019662.2	GAACCCAGCTTGTGGACAGGACTCTGCCTTTCTCTATGCGGGTGTCTGTGCCCTGGAGGGAGGCTGTTCAATATGGTTGCTGTTTGTTTACATGCAGATT
Tnfrsf12a	0.6884	0.545201	-0.6406	-6.4017	-0.20339	NM_001161746.1	AGCCTCAATCTGGGTCACAAAGCGACCCATACTAAGGAACTGCAGCATTTGCACAAGGGAATCTCTTGTTCCCCACAAGTCCTGGCAGTCTGGCTGACTT
Map2k4	0.6963	0.552382	-0.6288	-6.4097	-0.11576	NM_009157.4	CTCGCCCAGACACCATGTGCAATAAGACTGGTGTTCGTTTCCATCATGTCTGTATACTTCTGTCATCTAGACTGTGCATCCCTGTAATACCTGACTGATC
Birc5	0.6967	0.553704	-0.6267	-6.4112	-0.13572	NM_009689.2	GGCTTCATCCACTGCCCTACCGAGAACGAGCCTGATTTGGCCCAGTGTTTTTTCTGCTTTAAGGAATTGGAAGGCTGGGAACCCGATGACAACCCGATAG
Map4k2	0.6967	0.554578	-0.6252	-6.4122	-0.14009	NM_009006.2	TTGATGCTCATGTCGAAAAGCAGCTTCCAGCCACCCAAGCTAAGAGATAAGACGCGTTGGACCCAGAATTTCCACCACTTCCTCAAGCTGGCCCTAACCA
Txk	0.698	0.556521	0.6221	-6.4143	0.21988	NM_001122754.1	TTACCAGCCACATCTGGTTTTAGCTATGAAAAGTGGGAGATAGATCCATCAGAGTTGGCTTTTGTCAAGGAGATCGGAAGTGGTCAGTTTGGGGTTGTCC
Eomes	0.7031	0.561814	0.6135	-6.42	0.13864	NM_010136.2	ACTGAAAAGGTCGTTCAAGGTGCTGGATTGATTCATTTATGGGAAACGAGAAATGTTCAGAAAAAGCAGGCTATGAAGAACGAGTGCCCGGTGCTATTAA
Il2rb	0.7031	0.56244	-0.6125	-6.4206	-0.23269	NM_008368.3	TTATTTTATGTGTTCTTGGGCGATGCTGGTCTATGTAAGGGGTGGGGGCGCGGGGTTGATTGAAGTGAGGGCTCCTTCTATGTTGCTTTGGGGACCTTGT
Cd200r1	0.7102	0.569358	-0.6014	-6.4279	-0.23889	NM_021325.3	AAGCTACTTCAGCTATTGAGGAGGATGAAATGCAGCCTTATGCTAGCTATACAGAGAAGAGCAATCCACTCTATGATACTGTGACTAAGGTGGAGGCATT
Litaf	0.7102	0.570026	-0.6003	-6.4286	-0.12839	NM_019980.1	TCCTGTCTCAGCTCCTGGCCTGTGAAGGGTCTCCTTTCTCATACAGTTTCTGGGAACTCCCTTTGTTCATAAACACAGATGAAAGTTACTTGGCAGGGAG
Il6ra	0.7112	0.571817	-0.5974	-6.4305	-0.18657	NM_010559.2	CACCTCACTGCCACCTTGGCCTTCCTTGCTTTACGTTTGACTGAGTGGCCTCAGATGCTTTCCCCTGGGGCTTTGAGGAATCCAGTGATGTTAGTGGTCA
Smad2	0.7175	0.57785	0.5878	-6.4366	0.10985	NM_010754.4	TCACAGCTTGGATTTGCAGCCAGTTACTTACTCGGAACCTGCATTCTGGTGTTCAATCGCATACTATGAACTAAACCAGAGGGTTGGAGAGACCTTCCAT
Il22	0.7188	0.579838	0.5847	-6.4386	0.20299	NM_016971.1	AGAAGAATGTCAGAAGGCTGAAGGAGACAGTGAAAAAGCTTGGAGAGAGTGGAGAGATCAAGGCGATTGGGGAACTGGACCTGCTGTTTATGTCTCTGAG
Lta	0.7196	0.58141	-0.5822	-6.4402	-0.18085	NM_010735.1	AAGAGGGGAAAAATAGAAAGCCGTCAGATGACAACTAGGTCCCAGACACAAAGGTGTCTCACCTCAGACAGGACCCATCTAAGAGAGAGATGGCGAGAGA
Ccl25	0.7282	0.589377	0.5696	-6.448	0.13181	NM_009138.3	TTCCGCCAGAAAGTAGTGTGTGGGAATCCAGAGGACATGAATGTGAAGAGGGCGATGAGAATCTTGACAGCTAGGAAAAGGCTAGTCCACTGGAAGAGCG
Itch	0.7284	0.590458	-0.5679	-6.4491	-0.11524	NM_008395.2	GACAAAGAGCCAACAGAGACGATGGGAGATTTGTCAGTTTGTCTTGATGGGCTGCAAGTAGAAGCTGAGGTTGTTACTAACGGTGAAACGTCATGCTCCG
Prkcd	0.7338	0.595873	-0.5595	-6.4543	-0.11123	NM_011103.2	AGGACCACCTGTTCTTCGTGATGGAGTTTCTCAATGGGGGTGACCTGATGTTCCACATTCAGGACAAAGGCCGCTTCGAACTCTACCGGGCTACGTTTTA
Dock9	0.7351	0.597887	-0.5563	-6.4562	-0.11493	XM_976068.1	AGCTGATCGAGCCACTGGACTACGAAAATGTCATCGTGCAGAAGAAGACGCAGATCCTAAACGACTGCCTGCGGGAGATGCTCCTCTTCCCTTATGATGA
Reps1	0.7353	0.599037	-0.5545	-6.4573	-0.11427	NM_001111065.1	ACACTGTAAAGGATCTCCCTCTCCCACGATTTGTTGCTTCAAAGAATGAACAGGAATCTCGCCTTGCAGCCTCCTATTCTTCAGATTCTGAAAACCAGGG
Anp32b	0.7362	0.60128	-0.551	-6.4594	-0.09472	NM_130889.2	AAGATATCAGCACCTTGGAGCCGTTGAAAAGGTTGGATTGTCTGAAAAGCCTGGATCTGTTTGGCTGTGAGGTCACTAACCGGAGTGATTACCGAGAAAC
Dmbt1	0.7362	0.601751	0.5503	-6.4598	0.3599	XM_006507298.1	GTTCAGCTTCTCAATCAAGCAGTCCCACACCTGATGTGTTCTACCCAACTGACCAAACCACAGCAGAGCAGACAACCGTTCCTGATTATACAACAATAGG
Tnfsf13	0.7372	0.603508	-0.5476	-6.4614	-0.32294	NM_023517.2	AAAAAGATATATGTTAGGTGCCTCGATATGCATGCCATTCATCCTCCCCATTCTCCTATACACTTCCGAGCTGGGCACTGAGCTTTACGCCTTAAATCAC
Mrc1	0.7384	0.605478	-0.5445	-6.4632	-0.27147	NM_008625.1	GTTCCGAAATGTTGAAGGGAAGTGGCTTTGGTTGAACGACAATCCTGTCTCCTTTGTCAACTGGAAAACAGGCGATCCCTCTGGTGAACGGAATGATTGT
Tmed1	0.7414	0.608969	-0.5392	-6.4664	-0.10524	NM_010744.3	GCGAGTTCACATTTCTGCTTCCCGCCGGGAGAAAGCAGTGTTTCTATCAGTCCGCACCGGCCAATGCTAGTCTTGAGACCGAGTACCAGGTGATCGGAGG
Smpd3	0.7452	0.614052	-0.5313	-6.471	-0.20394	NM_021491.3	TAAGTTGAAAGAGCAGCTACACGGCTACTTCGAGTACATCCTGTATGATGTTGGGGTCTACGGTTGTCATGGTTGCTGCAATTTCAAATGTCTCAACAGC
Egr1	0.7452	0.614069	-0.5313	-6.471	-0.09604	NM_007913.5	CGGCAGCAGCGCCTTCAATCCTCAAGGGGAGCCGAGCGAACAACCCTATGAGCACCTGACCACAGAGTCCTTTTCTGACATCGCTCTGAATAATGAGAAG
Il7	0.7487	0.617916	-0.5254	-6.4744	-0.14431	NM_008371.2	AAACATTCATTGGTGAACCACTGGGGGAGTGGAACTGTCCTGTTTTAGACTGGAGATACTGGAGGGCTCACGGTGATGGATAATGCTCTTGAAAACAAGA
Tpsab1	0.7567	0.625566	0.5138	-6.481	0.22334	NM_031187.4	GGCTGGGGTAACATCGACAATGGTGTAAACCTGCCGCCACCATTTCCTTTGAAGGAGGTGCAAGTTCCCATTATAGAAAACCACCTTTGTGACTTGAAGT
Itga2b	0.7669	0.635034	0.4995	-6.489	0.33432	NM_010575.2	CCCGTTGCTCTTCGACCTCAGGGATGAGACACGAAACCTAGGCTTCCAAATTTTCCAAACCTTCAAGACCGGGCAAGGACTTGGGGCGTCGGTCGTCAGC
Lrrn3	0.7724	0.641134	0.4903	-6.494	0.11159	NM_010733.2	GCATTTCAGGGATATGATGGAAATTTGCCTCCCTCTTATAGCTCCTGAGAGCTTTCCTTCTGACCTGGATGTAGAAGCTGACAGCTATGTGTCGCTTCAC
Arg2	0.7724	0.641865	0.4892	-6.4946	0.17554	NM_009705.2	GGCTCTCCAGGTTGGGATGCCACCTAAAAGACTTTGGAGACTTGAGTTTTACTAATGTCCCACAAGATGATCCCTACAATAATCTGGTTGTGTATCCTCG
Tnfsf15	0.7724	0.643072	-0.4874	-6.4955	-0.21175	NM_177371.3	AAGACTCACAAGCCCGAGTTGCAGTTACTTTTCTGAAGCAACATAGTATGTTAATGGAATGGCCAGAACTCTACTCTTGGCACATGGCACTGAATTTGAT
Rps6	0.7724	0.643656	-0.4865	-6.496	-0.08695	NM_009096.3	GATTAAACCTAGGCCTCAGTCATGCTTCCCAGTCACTGGTACTGATTTGTATGCACCCGCTTAGGTGTGAAGGTAGTTTTGGTGTGTATCACAAGTTAGC
Ccl27a	0.7761	0.647821	0.4803	-6.4993	0.3869	NM_001048179.1	GCCTCTGCCCTCCAGCACTAGCTGCTGTACTCAGCTCTATAGACAGCCACTCCCAAGCAGGCTGCTGAGGAGGATTGTCCACATGGAACTGCAGGAGGCC
H2-Ea-ps	0.7763	0.648951	0.4786	-6.5002	0.37107	NM_010381.2	ATCATGAAGGGTATTAAAAAACGCAATGTTGTAGAACGCCGACAAGGAGCCCTGTGAGATACCTGGAGGCAATGCCTTCAGTTAAAGTTCAGTGAAGAAA
Ikbkg	0.7823	0.655061	-0.4696	-6.505	-0.09741	NM_178590.2	TGCCAACAGATGGCTGAGGACAAGGCCTCTGTGAAAGCTCAGGTGACATCATTGCTCGGAGAACTCCAGGAGAGCCAGAGCCGTTTGGAGGCTGCCACCA
Tgfbr2	0.7841	0.657593	-0.4658	-6.5069	-0.09501	NM_009371.2	TGTGCAAGTTTTGCGATGTGAGACTGTCCACTTGCGACAACCAGAAGTCCTGCATGAGCAACTGCAGCATCACGGCCATCTGTGAGAAGCCGCATGAAGT
Irak4	0.796	0.668621	-0.4496	-6.5151	-0.09383	NM_029926.5	TTGATCCTCAAGAAGGGTGGAAGAAATTAGCAGTAGCTATCAAAAAGCCGTCCGGCGACGACAGATACAATCAGTTCCATATAAGGAGATTCGAAGCCTT
Xbp1	0.8008	0.674476	0.441	-6.5193	0.08411	NM_013842.2	CCTCTAGTTTTAGAGATCCCCTCTGAGACAGAGAGTCAAACTAACGTGGTAGTGAAAATTGAGGAAGCACCTCTAAGCTCTTCAGAAGAGGATCACCCTG
Myc	0.8008	0.674836	-0.4405	-6.5196	-0.08461	NM_010849.4	CCCTCAACGTGAACTTCACCAACAGGAACTATGACCTCGACTACGACTCCGTACAGCCCTATTTCATCTGCGACGAGGAAGAGAATTTCTATCACCAGCA
Spink5	0.8008	0.675896	0.4389	-6.5203	0.37166	NM_001081180.1	TTCCAGCTCCTCTAGGGACTCTGACATGTGCAAAAACTACCGAATATTACCCAGAATGGGTTATCTTTGCCCAAAGAATCTAAACCCTGTCTGTGGTGAT
Nfatc1	0.8038	0.679499	0.4337	-6.5229	0.0893	NM_016791.4	ATCCCGTTGCTTCCAGAAAATAACATGCGAGCCATCATCGACTGTGCTGGGATCCTGAAGCTCAGAAACTCTGATATTGAGCTGAGGAAAGGGGAGACAG
Jak1	0.8057	0.683057	-0.4285	-6.5254	-0.0832	NM_146145.2	CATAGCAAAGGACTGTGCCGCTGGCATATTGATCTCAGATAAAAACTTGTGGACTTGGCTGACACTCTCCCTTGCCCTGAAATCTCAATGTCTATTCAGT
Atg16l1	0.8057	0.68373	-0.4275	-6.5258	-0.07788	NM_001205391.1	CGTTCGAGGAGATCATTCTGCAGTATACCAAGTTGCTGGAAAAGTCAGATCTTCATTCAGTATTGACCCAGAAACTACAAGCAGAAAAGCATGACATGCC
Cspg4	0.8057	0.685395	-0.4251	-6.527	-0.17016	NM_139001.2	TGGAGCTAGACATCCTGGGAGCCCAAACCCGGAAAATGTTTACCCTGTTGGACGTGGTGAACCGTAAGGCCCGCTTTGTTCACGATGGCTCTGAAGACAC
Ltk	0.8057	0.685654	0.4248	-6.5271	0.25972	NM_008523.2	GAGGTTTCACCAGCCAATGTCACTCTACTCAGAGCCCTTGGCCATGGTGCCTTTGGGGAAGTGTACGAGGGACTAGTGACTGGTCTTCCTGGGGACTCCA
Stat5b	0.8057	0.686431	-0.4236	-6.5277	-0.0709	NM_011489.3	TGAGGGTGTACCTGGACATGGGAGAGGTTTTTAACTGGAAAGTGTGTCCCCTATCTGCATGCTGGTCTCTCTCTCTCTCTGCCCAACTCTTGCACCCAAA
Ifnar2	0.8073	0.689536	0.4191	-6.5298	0.0734	NM_001110498.1	TCCTCTTGAGCCGCCAGAATTTGAGATCGTTGGCTTTACAGACCACATAAACGTGACGATGGAATTTCCACCTGTCACTTCCAAAATAATCCAGGAAAAG
Cxcl2	0.8073	0.68995	0.4185	-6.5301	0.26166	NM_009140.2	GGTGGGGGTGGGGACAAATAGATGCAGTCGGATGGCTTTCATGGAAGGAGTGTGCATGTTCACATCATTTTTTTGTAAGCACCGAGGAGAGTAGAACAGC
Cd2	0.8108	0.694049	0.4126	-6.5328	0.31025	XM_006500959.1	ACTGTTTTCCTGTTACTCTTCCCTATTCTGGTGGAAGAAGGGATCAGAACTCTTATGCCACTGATAACTGTTGAGTGTCTAGGCGGCTTTCCTGAACCCA
Cxcr4	0.812	0.696798	-0.4087	-6.5346	-0.12212	NM_009911.3	GTTTCAATTCCAGCATATAATGGTGGGTCTCGTCCTGCCCGGCATCGTCATCCTCTCCTGTTACTGCATCATCATCTCTAAGCTGTCACACTCCAAGGGC
Psen2	0.812	0.697222	-0.4081	-6.5349	-0.089	NM_001128605.1	CAAGTATCGATGCTACAAGTTCATCCATGGCTGGCTGATCATGTCCTCCCTGATGCTCCTCTTCTTGTTCACCTACATCTACCTCGGGGAAGTGCTCAAG
Mapk14	0.812	0.698319	-0.4065	-6.5356	-0.07013	NM_001168513.1	GTGCTGCTTTTGATACAAAGACGGGGCATCGTGTGGCAGTTAAGAAGCTGTCGAGACCGTTTCAGTCCATCATTCACGCCAAAAGGACCTACCGAGAGTT
Smad4	0.8145	0.701558	-0.4019	-6.5377	-0.07435	NM_008540.2	TCCTAGGGAGAAGGTTTTGTATAAAACACTAAAAGCAGTGTCACTCTGCCTGCTGCTTCACTGTTCTGCAAGGTGGCAGTACTTCAACTGAAATAATGAA
Atg12	0.8159	0.704021	0.3983	-6.5393	0.07963	NM_026217.1	CATGGCAGCACTCCTAGCATTGAGGAAGTGGAAACAAGCAGACTGAAAGTTTAAGACTGTGTGGGCTACAGAGTGAGATTGTCTCACCTCTGGGGGAAAA
Mapk3	0.8159	0.705944	0.3956	-6.5405	0.09683	NM_011952.2	ACCTTAATTGCATCATTAACATGAAGGCCCGAAACTACCTGCAGTCTCTGCCCTCGAAAACCAAGGTGGCTTGGGCCAAGCTCTTTCCTAAATCTGACTC
Igf1r	0.8159	0.705995	0.3955	-6.5405	0.10427	NM_010513.2	CGTATGAGAACTTCATGCATCTGATCATTGCTCTGCCGGTTGCCATCCTGCTGATCGTTGGGGGGCTGGTTATCATGCTGTATGTCTTCCATAGAAAGAG
Hcst	0.8161	0.707297	0.3936	-6.5413	0.14493	NM_011827.3	CATCGGCAGGTTCCTGCTCCGGATGTGGGACTCTGTCTCTGCCACTCCTGGCAGGCCTAGTGGCTGCAGATGCGGTCATGTCACTCCTAATTGTAGGGGT
Ms4a1	0.8168	0.708985	-0.3912	-6.5424	-0.28862	NM_007641.5	GCAACCTGCTCCAAAAGTGAACCTCAAAAGGACATCTTCACTGGTGGGCCCCACACAAAGCTTCTTCATGAGGGAATCAAAGGCTTTGGGGGCTGTCCAA
H2-Ob	0.8169	0.711825	0.3872	-6.5441	0.31596	NM_010389.3	TTTCTATGAGTTAGCATCTGATGCAGACTTGGGGTGAGACTCTAGTCTGATTGTTTTGGAGTCTGGAGGAGGCCATGACCTTTTCTGGAGTTACAGTGTA
Il24	0.8169	0.711865	-0.3871	-6.5442	-0.29372	NM_053095.2	CATAGTCATCATGTCACAACTACAGCCCAGTAAGGACAATTCCATGCTTCCCATTAGTGAGAGTGCACACCAGCGGTTTTTGCTGTTCCGCAGAGCATTC
S100a8	0.8169	0.712325	0.3865	-6.5444	0.14953	NM_013650.2	TGGACATCAATAGTGACAATGCAATTAACTTCGAGGAGTTCCTTGCGATGGTGATAAAAGTGGGTGTGGCATCTCACAAAGACAGCCACAAGGAGTAGCA
Pin1	0.8249	0.720418	0.375	-6.5493	0.09517	NM_023371.3	CTTCTTAGACTTGACACAGGGGATTCTGGGTTATTGCTGCAGTAGGGAATGGCAGCCTCCTGATTATAGCCAAACAGTCATCTATGATTTAGAGCAAGTT
Mapk1	0.8287	0.725695	-0.3675	-6.5524	-0.06206	NM_011949.3	TGTGCAGAGACCAATGTCCAAGTGTCACATCCTTTGATTGAACGAAATCTGTTGTGACCTCTGAGTTGTATTCCATGAAGAGAATGCTACCCAGAAGATA
Tnfsf8	0.8287	0.725927	0.3672	-6.5526	0.11587	NM_009403.2	ATCCAGGATGCAGGGGAAAATCCTTCTTGGAACAGAGCTGGGTACAGAACCGAATCAGATGAGGAGAGATAAGGTGTGATGTGGGACAGACTATATAAAG
Abl1	0.8292	0.727494	-0.365	-6.5535	-0.07072	NM_009594.4	ATTGCTCTGGGAGATTGCTACCTATGGCATGTCACCTTACCCGGGAATTGACCTGTCTCAGGTTTATGAGCTGCTGGAAAAAGACTACCGCATGGAGCGC
Ilf3	0.8313	0.730446	-0.3608	-6.5552	-0.06418	NM_010561.2	GAGGTTGAGGTGGACGGACAGAAGTTTCAAGGTGCTGGTTCAAACAAAAAGGTGGCAAAGGCTTATGCTGCACTTGCCGCATTAGAAAAACTTTTCCCTG
Maf	0.8351	0.73593	0.3531	-6.5582	0.09033	NM_001025577.2	CTGGCAATGAACAATTCCGACCTGCCCACCAGTCCCCTGGCCATGGAATATGTTAATGACTTCGATCTGATGAAGTTTGAAGTGAAAAAGGAACCGGTGG
Serpinb2	0.8351	0.738111	0.3501	-6.5594	0.24709	NM_001174170.1	TGGGCTTTATCCTTTCCGTGTGAACTCGCATGAGAGCATACCTGTCCAGATGATGTTCCTCCATGCAAAGCTGAACATTGGATACATAAAGGACCTGAAG
Raet1	0.8351	0.739034	-0.3488	-6.56	-0.07825	NM_009018.1	TACACAGAGAATATGAGCTGGAGATCAGCTAATGATGAATCAGGGGTTATCATGAATAAATGGAACGATGATGGGGACCTTGTGCAACGATTGAAATACT
Il1rap	0.8351	0.739287	-0.3484	-6.5601	-0.08341	NM_008364.2	ACAGTCAAACTGCAGCTGTTCCTCGTGACTGATTAAGCGACATACTGCCTTCCTGCTACTAAACCCCATTCGCTCTCATCTCAGGTAATGGAGATCATAT
Spn	0.8351	0.73965	0.3479	-6.5603	0.1108	NM_001037810.1	GCAACCAGTTCTGTGGAGAGTTCCAGTGTGGCCCGTGGCACCTCAGTTTCCAGCAGAAAAACATCCACGACGTCTACCCAAGATCCCATAACCACCAGGT
C7	0.8351	0.741219	0.3457	-6.5611	0.11545	XM_356827.6	AGACAAATGTGAAAATGTGGCTAACCCTTCCTGCAACATTGATAAGCCTCCTCCCAACATAGAACTTACCGGTTATGGTTACAACGTAGTTACTGGCCAG
Irak3	0.8351	0.741565	-0.3452	-6.5613	-0.11524	NM_028679.3	AGCCCACCATCATTACCACCGGCACTTAATGCTAGTCTTTCTGCTAGGGATACTGACAGTCTATTTGCTTCCCATGGTCATAGGGAAGTTGCTCAAATGC
Fcer2a	0.8427	0.749521	-0.3341	-6.5656	-0.21548	NM_001253737.1	CCCAATCAAAATACACCATCACATCATAGCCCAGTCTAACAGACCGCCCTTTTTCTCTTCATAAAATTACACCTGCAACCAGGCGTAGTGGTGCAGGCCT
Cd44	0.8427	0.750583	0.3327	-6.5661	0.09582	NM_009851.2	TCGCTTTGGGTGTGTCCTTCGCGCGCTCCCTCCCTCTTAGGTCACTCACTCTTTCAAAGCCTGGAATAAAAACCACAGCCAACTTCCGAAGCGGTCTCAT
Pecam1	0.8442	0.753059	-0.3292	-6.5674	-0.07498	NM_008816.2	ACACCTGCAAAGTGGAATCAAACCGTATCTCCAAAGCCAGTAGCATCATGGTCAACATAACAGAGCTGTTTCCCAAGCCGAAGTTAGAGTTCTCCTCCAG
Cd46	0.8452	0.755069	-0.3264	-6.5684	-0.16087	NM_010778.3	TGAGGCCCTTCTGTTTCTGCTGTCTCATTTATCTGATGCCTGTGAACTACCACGGCCATTTGAAGCTATGGAACTCAAGGGTACACCTAAACTCTTTTAT
Ccr7	0.8472	0.757971	-0.3224	-6.5699	-0.16845	NM_007719.2	CCCAGATGGTTTTTGGGTTCCTAGTGCCTATGCTGGCTATGAGTTTCTGCTACCTCATTATCATCCGTACCTTGCTCCAGGCACGCAACTTTGAGCGGAA
Kit	0.8582	0.768957	-0.3072	-6.5753	-0.13615	NM_001122733.1	CAGTTTCCCTGCATGTCGCTCACTGTCTAGAATTTACTCAAAGCCGCCACAGAGGCTTAGCGGAGTGAAGTGCCGAAGGACCTCTTTATTTGGAGTCCTC
Itga6	0.86	0.771664	-0.3035	-6.5766	-0.07545	NM_008397.3	CAGTGGGGCTGTAGTTTTGCTAAAAAGAGACATGAAGTCCGCGCATCTGCTCCCTGAGTATATATTTGACGGAGAAGGCCTGGCTTCCTCGTTTGGCTAT
Mavs	0.8611	0.773886	-0.3004	-6.5776	-0.06303	NM_144888.1	CAGAACTCAGGCTGGGCTTGCATCAGTTCCACCCTTTCCCTGGCCTTTAGCAGATGTCTAGCTTCTCTAGTCTTGTTCCCAATGTAGATAGCGGGCAGCT
Ifna2	0.8632	0.776913	0.2962	-6.579	0.15789	NM_010503.2	TAACCTCAGGAACAAGAGGGCCTTGAAGGTCCTGGCACAGATGAGGAGGCTCCCCTTTCTCTCCTGCCTGAAGGACAGGCAGGACTTTGGATTCCCCCTG
Klra4	0.8638	0.778565	-0.294	-6.5798	-0.09474	NM_010649.3	GAAGACACTTTCTCAGCTGTGAGATTCCATAAGTCTTCAGGGTTGCAGAACGAGATGAGGCTCAAGGAGACACGGAAGCCTGAAAAAGCTCGCCTCAGAG
Il21	0.8728	0.787834	-0.2813	-6.5839	-0.13108	NM_021782.2	ATGGCCTGGGGGATGGTTTTGATCTAAGGAAAAAGGTGTCTGTACCTCACAGTGCCTTTAAAACAAGCAGAGATCCCGTGTACCGCCCTAAGATAGCACA
Cd96	0.877	0.792787	-0.2745	-6.586	-0.18447	NM_032465.2	AACCCTGTGGTAGAGTTGAGGTTTTTGAGCACGAATAGGGTGGCTAGCGTTTGCTTAGCTAGAAACAGCAATCGCCTCCTGTGATCATTACAGAAATGCT
Traf6	0.8781	0.794952	0.2716	-6.5869	0.05743	NM_009424.2	GTGCTGTGTCCATGGCATATGAAGAGAAAGAGATCCATGATCAAAGCTGTCCTCTGGCAAATATCATCTGTGAATACTGTGGTACAATCCTCATCAGAGA
Cxcr1	0.8785	0.79857	0.2666	-6.5884	0.1166	NM_178241.4	TCTCTTAGGAGCCCACTTGATTGAAGATACTTGCGAACGCCGCAATGACATTGACCAGGCCCTGTATATTACTGAGATCCTGGGCTTTTCTCATAGTTGT
Pla2g6	0.8785	0.798574	0.2666	-6.5884	0.05226	NM_001199023.1	CCCACAGAGGATGCAGTTCTTCGGACGCCTCGTCAACACCCTCAGTAGCGTCACCAACTTGTTCTCGAACCCATTCCGGGTGAAGGAGGTGTCCCTGACT
Ltbr	0.8785	0.79884	0.2663	-6.5885	0.05721	NM_010736.3	AGAGAAGGGGAGGATGGGGCCTTGGGTAGCGTTAGCATGTGTGGAGGAGAGTTTGGGAACAGGAGAAAAACGACAAGTGTATTTATGAGTTGTAATCACA
Ifi44l	0.8844	0.807134	-0.255	-6.5919	-0.08729	NM_031367.1	ACTGGTAACCTGGCTCCTTTCTAAAGCACTGCCTTTTGGGAAACCCTCAGCTGTAGTTCACTGGGGTGTTTGGGGACCATTTTCCTAGCCCTGACATGTA
Il2ra	0.8844	0.807569	0.2544	-6.592	0.05138	NM_008367.2	AAGGAATTGGTCTATATGCGTTGCTTAGGAAACTCCTGGAGCAGCAACTGCCAGTGCACCAGCAACTCCCATGACAAATCGAGAAAGCAAGTTACAGCTC
Prkce	0.8844	0.80778	0.2541	-6.5921	0.04539	NM_011104.2	CCCGAAAATTTGATGAGCCTCGTTCTCGGTTCTATGCCGCAGAGGTCACATCAGCCCTCATGTTTCTCCACCAGCACGGAGTGATCTACAGGGATTTGAA
Fos	0.8956	0.819161	-0.2387	-6.5964	-0.07966	NM_010234.2	AGCTGGTGCATTACAGAGAGGAGAAACACGTCTTCCCTCGAAGGTTCCCGTCGACCTAGGGAGGACCTTACCTGTTCGTGAAACACACCAGGCTGTGGGC
Jam3	0.9015	0.825787	-0.2298	-6.5988	-0.04158	NM_023277.4	GCAGTGAATCTCAAATCCAGCAACCGAAACCCAGTGGTACATGAATTTGAAAGTGTGGAATTGTCTTGCATCATTACGGACTCACAGACAAGTGACCCTA
Masp1	0.9036	0.828912	-0.2256	-6.5999	-0.07882	NM_008555.2	CCCGGAGGGGTTTCGAATCAAGCTTTACTTCATGCACTTCAACTTGGAATCCTCCTATCTTTGTGAATACGACTATGTGAAGGTAGAAACAGAAGACCAG
Il4	0.9065	0.832804	0.2204	-6.6012	0.17234	NM_021283.1	TGCTTGAAGAAGAACTCTAGTGTTCTCATGGAGCTGCAGAGACTCTTTCGGGCTTTTCGATGCCTGGATTCATCGATAAGCTGCACCATGAATGAGTCCA
Cd207	0.9139	0.840794	-0.2097	-6.6038	-0.14292	NM_144943.3	ATGTCAACAAGCTGCTCAAACAACAGAGTGACATTCTGGAGATGGTGGCTCGAGGCTGGAAGTATTTCTCGGGGAACTTCTATTACTTTTCACGCACCCC
Ifna1	0.9158	0.843781	0.2057	-6.6048	0.09828	NM_010502.2	CTGGCGGTGCTGAGCTACTGGCCAACCTGCTCTCTAGGATGTGACCTTCCTCAGACTCATAACCTCAGGAACAAGAGAGCCTTGACACTCCTGGTACAAA
Lcn2	0.9176	0.847394	-0.2008	-6.6059	-0.13783	NM_008491.1	GCAGGCAATGCGGTCCAGAAAAAAACAGAAGGCAGCTTTACGATGTACAGCACCATCTATGAGCTACAAGAGAACAATAGCTACAATGTCACCTCCATCC
Spp1	0.9176	0.849118	-0.1985	-6.6064	-0.07789	NM_009263.3	TGAATCTGACGAATCTCACCATTCGGATGAGTCTGATGAGACCGTCACTGCTAGTACACAAGCAGACACTTTCACTCCAATCGTCCCTACAGTCGATGTC
Ccl6	0.9176	0.849647	-0.1978	-6.6066	-0.03248	NM_009139.2	ATGTAGCCACAGGACTGTCTCTTTCTTCAGATTCATAGAACTACGGGGCCAGTCTGAAACTGGGCTCTTGGGGTGAAATTATCTCACTCACTCACCTTGA
Il25	0.9176	0.850289	-0.197	-6.6068	-0.16217	NM_080729.2	TTGGGGAGAAACTCTGACTTTTGCACTTTTTGGAAGCACTTTTGGGAAGGAGCAGGTTCCGCTTGTGCTGCTAGAGGATGCTGTTGTGGCATTTCTACTC
Sele	0.9181	0.852034	0.1946	-6.6073	0.06333	NM_011345.2	TCAGTGGCTGCCGAAGTATTCTTGAACATTGTGTTCTGTGTCCTGGCACTGAAGCCAGCATGAGATCCATCATTCTTATGTCAGCTCAAGGGTCAAAAGG
Ccl17	0.92	0.85552	0.19	-6.6083	0.0839	NM_011332.2	TCTGTGCAGACCCCAAAGACAAACATGTGAAGAAGGCCATCAGATTGGTGAAAAACCCAAGGCCATGACCTTCCCGCTGAGGCATTTGGAGACGCCAGGG
Stat3	0.92	0.856182	-0.1891	-6.6085	-0.03857	NM_213659.2	GGGGTCACTTTCACTTGGGTGGAAAAGGACATCAGTGGCAAGACCCAGATCCAGTCTGTAGAGCCATACACCAAGCAGCAGCTGAACAACATGTCATTTG
Axl	0.9254	0.862501	-0.1807	-6.6102	-0.03135	NM_009465.3	GAGATTCTAAAGGTCCACAGTCTAGAGTATTAGGTACGACTCCAAGGGTGGGCGCTTGTAGCCATCCTAAGTCCTTTCCCTCCTTAAGCACCTATGCTCC
Cd59b	0.9257	0.86517	0.1771	-6.611	0.0978	NM_181858.1	CGATTAGACGTGGCAGGCATACAAAGCAAATGCTGTCAGTGGGACTTGTGTAACAAAAATCTTGACGGATTAGAAGAGCCAAACAACGCAGAAACTTCCT
Cdkn1a	0.9257	0.866106	-0.1759	-6.6112	-0.05264	NM_007669.4	AATACCGTGGGTGTCAAAGCACTTAGTGGGTCTGACTCCAGCCCCAAACATCCCTGTTTCTGTAACATCCTGGTCTGGACTGTCTACCCTTAGCCCGCAC
Angpt2	0.9257	0.866887	-0.1748	-6.6114	-0.12582	NM_007426.3	GAAGAATGTTCCGTGGGAGTTCAGCAGTAAATAACTGGAAAACAGAACACTTAGATGGTGCAGATAAATCTTGGGACCACATTCCTCTAAGCACGGTTTC
Ythdf2	0.9257	0.869133	-0.1719	-6.612	-0.03233	NM_145393.4	GGACAGTCTACTCAAAGCTCTGGATATAGTAGCAATTACGCTTATGCACCCAGCTCCTTAGGTGGAGCCATGATTGATGGACAGTCAGCTTTTGCCAATG
Atf2	0.9257	0.869429	-0.1715	-6.6121	-0.03035	NM_001284371.1	AGAGCAGCAGCTTCAAGATGCCGACAAAAAAGGAAAGTGTGGGTTCAGTCCTTAGAGAAGAAAGCAGAAGACTTGAGTTCACTAAATGGCCAGCTGCAGG
Pdgfc	0.9257	0.870172	0.1705	-6.6123	0.03017	NM_019971.2	GTTGTCACTATATCTGGTAATGGGAGCATCCACAGCCCGAAGTTTCCTCATACATACCCAAGAAATATGGTGCTGGTGTGGAGATTAGTTGCAGTAGATG
Itga5	0.9305	0.875963	0.1628	-6.6137	0.03192	NM_010577.3	CAGGCACCAGTCTCTGGGGTGGCCTTCGGTTCACTGTTCCTCATCTTCAAGACACAAAGAAAACCATCCAGTTTGACTTTCAGATCCTCAGCAAGAACCT
H2-D1	0.9305	0.87719	0.1612	-6.614	0.0315	NM_010380.3	GTGACAGACGATGTGTTCAGGTCTCTCCTGTGACATCCAGAGCCCTCAGTTCTCTTTACACAACATTGTCTGATGTTCCCTGTGAGCTTGGGTTCAGTGT
Cd27	0.9308	0.880461	0.1568	-6.6148	0.05189	NM_001033126.2	CTGGGGGAGGACTCTGCTGCCGGATGTGTGAGCCAGGTACATTCTTTGTGAAGGACTGTGAACAAGACAGAACAGCTGCTCAGTGTGATCCCTGTATACC
Pparg	0.9308	0.882803	0.1537	-6.6154	0.05063	NM_011146.1	ACCAAGTGACTCTGCTCAAGTATGGTGTCCATGAGATCATCTACACGATGCTGGCCTCCCTGATGAATAAAGATGGAGTCCTCATCTCAGAGGGCCAAGG
Il2	0.9308	0.883007	0.1535	-6.6154	0.11715	NM_008366.3	TCTTCAGTGCCTAGAAGATGAACTTGGACCTCTGCGGCATGTTCTGGATTTGACTCAAAGCAAAAGCTTTCAATTGGAAGATGCTGAGAATTTCATCAGC
Hif1a	0.9308	0.883219	-0.1532	-6.6155	-0.03712	NM_010431.2	ACCATGATATGTTTACTAAAGGACAAGTCACCACAGGACAGTACAGGATGCTTGCCAAAAGAGGTGGATATGTCTGGGTTGAAACTCAAGCAACTGTCAT
Cd34	0.9308	0.883632	-0.1526	-6.6156	-0.02667	NM_001111059.1	CTGATTATTCGCCTAATAATAGCAGCTTTGAGATGACATCACCCACCGAGCCATATGCTTACACATCATCTTCTGCTCCGAGTGCCATTAAGGGAGAAAT
Igf2r	0.9312	0.88525	-0.1505	-6.6159	-0.05967	NM_010515.1	TGCATCTGCTTGCCAGATGAAATATGAAAATCATGAGGGCTCCTTGGCAGAGACTGTATCCATCAGTAACTTGGGAGTTGCAAAGATAGGCCCTGTGGTG
H2-Q2	0.935	0.890104	-0.1441	-6.617	-0.07876	NM_010392.2	ACCTGGCAGCACTGAAGACCCGAAGCAAGTTGGAGCAGGCTGGTCTTGCAGAGAAGCGCAGGGCCTACCTGGAGGTCGATTGCTTGACGTGGCTCCGCAG
Sh2b2	0.9474	0.903568	0.1263	-6.6198	0.05134	NM_018825.3	GGAAATGCCTGAAAAGGACAACACATTTGTGCTCAAGGTGGAGAACGGAGCAGAATACATCCTGGAAACGATAGACTCACTGCAGAAGCACTCGTGGGTG
Mapk8	0.9474	0.904924	-0.1245	-6.62	-0.02999	NM_016700.3	GAAAACAGGCCTAAATACGCTGGATATAGCTTTGAGAAACTGTTCCCCGATGTGCTTTTCCCAGCTGACTCAGAGCATAACAAACTTAAAGCCAGTCAGG
H2-Q1	0.9474	0.905717	0.1235	-6.6202	0.08298	NM_010390.3	TACTACAACCAGAGCAAGGGCGGCATTCACACCTTCCAGAAGTTGTCTGGCTGTGATCTGGGGTCAGATGGGCGCCTTCAAAGCGGGTACCTGCAGTTCG
Casp1	0.9491	0.908636	0.1196	-6.6207	0.02497	NM_009807.2	GACAATAAATGGATTGTTGGATGAACTTTTAGAGAAGAGAGTGCTGAATCAGGAAGAAATGGATAAAATAAAACTTGCAAACATTACTGCTATGGACAAG
Flt3l	0.9492	0.90992	0.1179	-6.6209	0.02589	NM_013520.2	GGTCTAAGATGCAAACGCTTCTGGAGGACGTCAACACCGAGATACATTTTGTCACCTCATGTACCTTCCAGCCCCTACCAGAATGTCTGCGATTCGTCCA
Fcer1a	0.9521	0.914055	-0.1125	-6.6216	-0.02351	NM_010184.1	GAGAAATCTGTACTGACCTTGGACCCACCATGGATTAGAATATTTACAGGAGAGAAAGTGACCCTTTCCTGCTATGGGAACAATCACCTTCAAATGAACT
Vhl	0.9529	0.916058	0.1099	-6.622	0.021	NM_009507.3	GGCTTTGTAGTGTTTAAGAATAAACATGCAAAGTGCCACTGCGTCTGCCCTTTGTAGAGCACTCACCCGAGGGAGGAAGACGTTTTCAGTTTTGCTTCCT
Ada	0.9536	0.918055	-0.1072	-6.6223	-0.02597	NM_007398.3	GACATGGTTATCACACCATCGAGGATGAAGCTCTCTACAACAGACTACTGAAAGAAAACATGCACTTTGAGGTCTGCCCCTGGTCCAGCTACCTCACAGG
Csf3	0.9536	0.919235	0.1057	-6.6225	0.05036	NM_009971.1	TTGTTCTCCTGCTTAGAGCAGAGAGAGAAGGCTCTTGTGTCCTCCTGTGGAGGCCAGGGAAGGAGATGGGTAAATACCAAGTATTGATTCCTGCTGCTGC
Cd55	0.9543	0.921197	0.1031	-6.6228	0.02847	NM_010016.2	ACAGTTAAAGTTTCAGCAACCCAGCATGTACCTGTTACCAAGACAACAGTACGTCATCCAATAAGAACATCTACAGACAAAGGAGAGCCTAACACAGGTG
Gzma	0.9549	0.923049	-0.1007	-6.6231	-0.04371	NM_010370.2	CTGTGCTGGCGCTTTGATTGAAAAGAACTGGGTGTTGACTGCTGCCCACTGTAACGTGGGAAAGAGATCTAAGTTCATTCTTGGGGCTCACTCAATCAAT
Lamp1	0.9557	0.932358	0.0885	-6.6244	0.02226	NM_010684.2	AGTGATTTCCAGTCTTGTGTTGGCGTTCAGGGTGGCCCTGTCTCTGCACTGTGTACAATAATAGATTCACACTGCTGACGTGTCTTGCAGCGTAGGTGGG
Atg7	0.9557	0.933014	0.0876	-6.6245	0.01969	NM_028835.1	TGCAGGGAGCTAGAGACGTGACACATAGCATCATCTTTGAAGTGAAACTTCCAGAAATGGCATTTAGCCCAGATTGTCCTAAAGCTGTTGGCTGGGAGAA
Cxcl5	0.9557	0.9336	-0.0868	-6.6246	-0.03937	NM_009141.2	CCCAGTGAAGATAAGAAGAAAGGGCTGATTCTCTCCACCCACGGATTTTCTTTATGAACTCCCTGCTTTGATGAGAAAAGGGAAACCATTGTCCCTGAAG
Dusp4	0.9557	0.934335	0.0859	-6.6247	0.05258	NM_176933.4	ACTGGGTGCCGTTCAGATTTTCCTGCCGTGAATCATTTGGTAAGGCCAGATCAGAACCAGATCACTGAAGATGAACTAAAAATGAATCTCCCTCTCGCGG
Twist1	0.9557	0.934385	-0.0858	-6.6247	-0.03062	NM_011658.2	AATGGACAGTCTAGAGACTCTGGAGCTGGATAACTAAAAATAAATCTATATGACAAAGATTTTCATGGAAATTAGAAGAGCAGAGACCAAATTCACAAGA
Fn1	0.9557	0.934927	0.0851	-6.6247	0.01555	NM_010233.1	TCCAGACCCTACCGTGGACCAGGTTGATGATACTTCCATTGTTGTTCGGTGGAGTAGACCCCAGGCACCTATCACAGGGTATAGAATTGTCTATTCACCT
Klrb1c	0.9557	0.935184	-0.0848	-6.6248	-0.03764	NM_008527.2	GGTGTGGGAACAGAGCAGAGCATTCACAGAGGACTTTCTTTTGCTTATTTCACCTCAAAGGCCTTGGAGTTTGTCCCTTCTCACCACCAGTTAAGTGTTG
Cebpb	0.9557	0.935555	-0.0843	-6.6248	-0.02329	NM_009883.3	CGGGCACCGCGCGCACGCACCTGCACAGCGCACCGGGTTTCGGGACTTGATGCAATCCGGATCAAACGTGGCTGAGCGCGTGTGGACACGGGACTGACGC
Il5	0.9557	0.935698	0.0841	-6.6248	0.02665	NM_010558.1	CAATGAGACGATGAGGCTTCCTGTCCCTACTCATAAAAATCACCAGCTATGCATTGGAGAAATCTTTCAGGGGCTAGACATACTGAAGAATCAAACTGTC
Smn1	0.9557	0.93758	-0.0816	-6.6251	-0.01434	NM_011420.2	GAAACCTGTGTCGTGGTTTATACTGGATATGGAAACAGAGAGGAGCAAAACTTATCTGACCTACTTTCCCCGACCTGTGAAGTAGCTAATAGTACAGAAC
Tbk1	0.9557	0.937825	-0.0813	-6.6251	-0.01439	NM_019786.4	ATACACTGTTCTAGAGGAGCCGTCCAATGCGTATGGACTTCCAGAATCAGAATTTCTCATTGTCTTACGAGATGTGGTGGGCGGGATGAATCATCTCCGA
Mme	0.9578	0.941162	-0.0769	-6.6255	-0.02342	NM_008604.3	TGCTCGACTGATTCAGAATATGGATGCCTCTGTTGAGCCATGTACAGACTTCTTCAAGTATGCTTGTGGAGGCTGGTTGAAACGCAACGTCATTCCCGAG
Clu	0.9584	0.943017	0.0745	-6.6257	0.03674	NM_013492.2	TTAATAAGGAGATTCAGAACGCCGTCCAGGGAGTGAAGCACATAAAAACTCTCATAGAAAAAACCAACGCAGAGCGCAAGTCCTTGCTCAACAGTTTAGA
Cd14	0.9621	0.948	-0.068	-6.6262	-0.02356	NM_009841.3	CTAGACGAGGAAAGTTGTTCCTGCAACTTCTCAGATCCGAAGCCAGATTGGTCCAGCGCTTTCAATTGTTTGGGGGCGGCAGATGTGGAATTGTACGGCG
Cxcl3	0.9723	0.959599	0.0528	-6.6273	0.02123	NM_203320.2	ACTCTCAAGGATGGTCAAGAAGTTTGCCTCAACCCCCAAGGCCCCAGGCTTCAGATAATCATCAAGAAGATACTGAAGAGCGGCAAGTCCAGCTGAGCCG
Klra3	0.9723	0.961912	-0.0498	-6.6275	-0.02535	NM_010648.2	GAGGGGCAGAAAATCATGAGGTTGAGTATCACCCGGTGGAAATTTAGTTCCGACTTTCAATTTTGAAACTCGTAGGAGATCTAAACCAGAAAACGCCAAC
Yy1	0.9723	0.962288	0.0493	-6.6275	0.00898	NM_009537.3	CGGTCACCATGTGGTCCTCGGATGAAAAAAAAGATATTGACCATGAAACAGTGGTTGAAGAGCAGATCATTGGAGAGAACTCACCTCCTGATTATTCTGA
Tnfrsf8	0.9723	0.964017	-0.047	-6.6276	-0.01963	NM_009401.2	GAGCCCCGGGTATCCACGGAACACACCAATAACAGGATTGAGAAAATCTACATCATGAAGGCCGACACAGTGATCGTGGGCTCTGTAAAAACTGAAGTCC
Gpi1	0.9723	0.965576	0.045	-6.6277	0.01228	NM_008155.4	CGACCAACTCTATTGTGTTTACCAAGCTGACACCCTTCATTCTGGGGGCCTTGATTGCCATGTATGAGCACAAGATCTTTGTTCAGGGCATCATGTGGGA
Ly96	0.9723	0.96582	-0.0446	-6.6277	-0.00791	NM_001159711.1	ATTCTCTTTTCGACGCTGCTTTCTCCCATATTGACTGAATCTGAGAAGCAACAGTGGTTCTGCAACTCCTCCGATGCAATTATTTCCTACAGTTATTGTG
Ubc	0.9748	0.969646	0.0396	-6.628	0.00759	NM_019639.4	AAGACCATCACCCTGGACGTCGAGCCCAGTGTTACCACCAAGAAGGTCAAACAGGAAGACAGACGTACCTTCCTCACCACAGTATCTAAAAAGAGCCCTC
Tnfrsf1a	0.9827	0.978731	0.0278	-6.6284	0.00501	NM_011609.2	CTCCTTGCCAAGCTGACAAGGACACGGTGTGTGGCTGTAAGGAGAACCAGTTCCAACGCTACCTGAGTGAGACACACTTCCAGTGCGTGGACTGCAGCCC
Il11	0.9859	0.983301	0.0218	-6.6286	0.01478	NM_008350.2	GCGCTGGGACATTGGGATCTTTGCAGCTTCCTGGTGTGCTGACAAGGCTTCGAGTAGACTTGATGTCCTACCTCCGGCATGTACAATGGCTGCGCCGTGC
C8b	0.992	0.990703	-0.0121	-6.6288	-0.00923	NM_133882.2	GTTACTGCCTGTGCTGGAGGAAGTTTCGGTATTGGTGGTATGGTCTATAAAGTCTATGTCAAAGTGGGCGTTTCCGCAAAGAAATGCAGTGACATTATGA
Lamp2	0.9921	0.992137	0.0103	-6.6288	0.00178	NM_001017959.1	GTGCCTTTCATTTTTAACATCAACCCTGCCACAACCAACTTCACCGGCAGCTGTCAACCTCAAAGTGCTCAACTTAGGCTGAACAACAGCCAAATTAAGT

## Sheet: Fig.2C
ID_REF	RefSeq.	Gene Name	Class Name	Control_1	Control_3	Control_4	Control_8	Control_9	STING_1	STING_2	STING_6	STING_7	STING_8	STING KO_1	STING KO_2	STING KO_3	STING KO_4
Card11	NM_175362.2:545	Endogenous	Card11	11.7009	13.8037	14.8224	8.09114	7.91688	43.8433	53.4122	48.36	37.11	29.07	11.9937	7.44258	10.2636	9.95256
Ccl1	NM_011329.2:145	Endogenous	Ccl1	164.463	103.528	154.709	58.2562	95.0026	766.551	142.819	487.59	714.13	1542.85	152.492	56.1577	47.3704	212.321
Ccl3	NM_011337.1:60	Endogenous	Ccl3	56.5544	25.6355	23.16	36.4101	57.1775	239.017	1884.52	89.82	124.83	80.22	15.4205	14.8852	32.3698	26.5402
Ccl9	NM_011338.2:1125	Endogenous	Ccl9	140.411	152.827	170.458	129.458	138.985	285.689	406.397	242.81	194.56	226.72	168.769	143.439	127.9	194.904
Cd8a	NM_001081110.2:355	Endogenous	Cd8a	18.8515	16.7617	12.9696	8.09114	15.8338	53.7434	78.9571	48.36	34.86	42	12.8504	6.08938	13.4216	10.7819
Cd8b1	NM_009858.2:1075	Endogenous	Cd8b1	14.9512	14.7897	19.4544	7.28203	13.1948	103.244	103.341	56.26	37.11	62.78	10.2803	8.11918	7.10556	4.97628
Cxcl10	NM_021274.1:115	Endogenous	Cxcl10	928.922	388.476	723.519	244.352	372.973	1642	1941.42	849.83	1838.74	1886.99	392.366	23.6809	133.427	35.6634
Cxcl11	NM_019494.1:345	Endogenous	Cxcl11	53.9542	31.5513	26.8656	18.6096	12.3151	121.63	101.019	91.79	132.7	76.74	23.9875	10.149	12.6321	9.12318
Cxcl9	NM_008599.2:40	Endogenous	Cxcl9	929.572	427.915	229.747	144.831	213.756	910.809	337.89	2007.61	3114.04	799.91	1381.85	37.8895	366.331	48.1041
Ifna4	NM_010504.2:261	Endogenous	Ifna4	11.7009	9.8598	11.1168	12.9458	11.4355	66.4721	95.213	49.35	25.87	17.44	8.56695	7.44258	11.0531	9.12318
Ifng	NM_008337.1:95	Endogenous	Ifng	12.351	12.8177	10.1904	11.3276	7.91688	57.9863	73.1514	49.35	22.49	30.23	14.5638	4.73619	4.73704	11.6113
Il12rb1	NM_008353.2:1088	Endogenous	Il12rb1	8.45065	3.94392	5.5584	3.23646	4.39827	32.5289	40.6397	61.2	26.99	72.08	5.99687	2.70639	3.94753	2.48814
Il12rb2	NM_008354.3:1395	Endogenous	Il12rb2	10.4008	2.95794	1.8528	3.23646	5.27792	8.4858	8.12794	24.68	30.36	82.55	5.14017	1.3532	0.789506	1.65876
Il17a	NM_010552.3:205	Endogenous	Il17a	4.55035	3.94392	3.7056	4.04557	3.51861	21.2145	37.1563	40.47	12.37	13.95	1.71339	4.73619	6.31605	3.31752
Il23r	NM_144548.1:690	Endogenous	Il23r	4.55035	7.88784	5.5584	4.85468	10.5558	55.1577	67.3458	37.51	16.87	16.28	4.28348	6.76598	1.57901	2.48814
Klrc1	NM_001136068.1:68	Endogenous	Klrc1	83.8565	33.5233	34.2768	27.5099	38.7048	237.602	189.265	218.13	217.05	270.9	61.6821	17.5916	30.0012	14.0995
Klrk1	NM_001083322.1:144	Endogenous	Klrk1	105.958	40.4252	72.2592	41.2648	44.8623	224.874	49.9288	216.16	257.54	360.42	77.9593	8.79578	18.1586	9.12318
Lamp3	NM_177356.3:1074	Endogenous	Lamp3	6.5005	12.8177	10.1904	6.47291	7.91688	67.8864	94.0518	53.3	28.12	12.79	7.71026	3.38299	11.0531	7.46442
Nlrp3	NM_145827.3:508	Endogenous	Nlrp3	64.355	56.2008	74.112	62.3018	54.5385	243.26	4080.22	166.81	200.18	188.35	65.9655	29.0937	45.0018	36.4927
Ptgdr2	NM_009962.2:270	Endogenous	Ptgdr2	6.5005	13.8037	11.1168	11.3276	12.3151	65.0578	88.2462	45.4	22.49	24.42	5.14017	3.38299	8.68457	6.63504
Runx3	NM_019732.2:803	Endogenous	Runx3	13.6511	22.6775	19.4544	15.3732	14.0745	63.6435	125.402	41.46	41.61	61.62	10.2803	6.08938	7.89506	10.7819
Siglec1	NM_011426.3:4550	Endogenous	Siglec1	179.414	70.0046	198.25	63.1109	92.3636	678.864	146.303	350.39	472.34	1549.82	61.6821	37.2129	64.7395	88.7437
Tnfrsf13b	NM_021349.1:340	Endogenous	Tnfrsf13b	26.6521	17.7476	30.5712	20.2278	22.871	79.2008	82.4405	53.3	41.61	108.13	25.7009	12.8554	21.3167	11.6113
Ccl4	NM_013652.1:140	Endogenous	Ccl4	54.6042	28.5934	44.4672	26.7008	57.1775	412.976	202.037	325.72	602.79	925.47	78.816	8.11918	21.3167	12.4407
Cd247	NM_001113391.2:215	Endogenous	Cd247	15.6012	13.8037	18.528	12.9458	12.3151	96.1724	97.5352	65.14	56.23	56.97	26.5576	6.08938	21.3167	8.2938
Cd36	NM_007643.3:1520	Endogenous	Cd36	102.708	108.458	292.743	135.931	104.679	714.222	233.388	319.8	554.43	1438.21	110.514	86.6046	90.7932	92.8906
Csf3r	NM_001252651.1:1294	Endogenous	Csf3r	101.408	70.9905	119.506	91.4299	105.558	391.761	1372.46	301.04	396.99	373.21	88.2396	40.5959	67.108	53.9097
Dpp4	NM_001159543.1:1303	Endogenous	Dpp4	37.0529	23.6635	63.9216	23.4643	15.8338	193.759	48.7676	199.38	158.57	913.85	29.9843	9.47238	18.9481	112.796
Ido1	NM_008324.1:521	Endogenous	Ido1	3.9003	5.91588	5.5584	4.85468	5.27792	36.7718	53.4122	52.31	21.37	13.95	6.85356	5.41279	6.31605	9.12318
Ly9	NM_008534.2:1190	Endogenous	Ly9	27.9522	23.6635	22.2336	20.2278	22.871	123.044	42.962	114.5	236.17	380.19	38.5513	12.8554	16.5796	28.1989
Pdcd1lg2	NM_021396.2:1870	Endogenous	Pdcd1lg2	27.9522	13.8037	29.6448	20.2278	18.4727	132.944	221.777	68.1	59.6	44.18	37.6946	9.47238	16.5796	11.6113
Tdo2	NM_019911.2:495	Endogenous	Tdo2	11.7009	14.7897	24.0864	10.5185	14.0745	83.4437	113.791	56.26	25.87	88.36	8.56695	10.149	13.4216	13.2701

## Sheet: Fig.2D
	Size	ES	NES	Nom P value	FDR q value
Interferon-γ response	93	0.554805	2.05217	0	0.000882353
Inflammatory response	89	0.497053	1.84681	0	0.00379009
Interferon-α response	40	0.463851	1.53027	0.0201765	0.0505117

## Sheet: Fig.2E
low IFNG	high IFNG
4.9306	10.3227
4.12507	11.6893
4.59907	10.0661
5.47657	9.65633
4.7956	7.97256
6.7181	8.82379
8.95951	7.06849
5.01968	10.0904
8.14453	5.12752
8.41899	8.07245
6.51409	6.97075
6.43123	7.18625
5.56456	8.18789
3.04465	9.03216
9.20092	10.9516
6.29942	8.13215
7.1365	10.342
6.29434	12.0078
4.78391	7.46614
7.23131	8.69515
6.01992	9.26535
5.07236	8.52922
3.27172	9.11205
6.90796	9.0055
4.58039	10.2195
7.99343	7.63797
5.50459	9.79048
5.92411	9.33415
7.59468	10.019
4.66983	10.2305
7.30426	7.46204
3.28921	12.6024
5.88336	10.2153
7.59425	14.7138
5.13484	11.0391
3.02404	12.7108
5.803	10.6321
4.97034	8.63203
5.72931	10.0171
6.75772	9.40768
6.64434	8.74251
7.88589	9.5125
7.1144	10.0287
6.69271	10.8138
5.34047	8.23976
6.85692	10.0895
7.19359	9.36508
6.80667	13.8453
6.10882	6.86678
6.59342	9.64731
4.23592	11.3831
8.49753	10.5657
6.26292	11.7123
5.60796	11.188
5.96652	11.3362
5.04292	10.5067
9.29312	9.32069
5.85496	14.4835
5.71936	9.65827
5.14798	8.38573
6.25753	8.1687
6.32749	8.57527
8.00244	10.8336
6.67699	11.1011
7.11354	8.67804
7.63633	9.4046
5.77144	8.16266
5.82004	7.86507
5.06693	8.36132
6.40011	8.85927
6.05674	8.3022
8.67209	9.00729
6.60508	9.15726
6.96461	9.01322
6.0187	9.97507
5.06302	8.95696
0.927362	8.61855
6.67009	10.0726
4.55544	7.16815
8.05126	8.32054
6.77197	7.30808
5.82414	7.17904
6.46577	7.25858
6.26738	7.02657
6.67427	7.69465
7.2051	5.63328
4.1173	11.7561
5.74111	5.9513
7.7339	8.17289
7.29208	7.85252
6.97243	10.4204
6.65647	11.1677
4.98284	11.2049
6.27215	9.22948
7.24082	7.76018
7.512	8.23066
7.36852	9.28443
6.20139	8.36617
5.52023	10.4565
5.35821	7.9639
6.29418	5.76775
5.83974	9.30526
7.14109	10.7243
5.73101	6.57514
6.82376	6.67662
5.65914	7.4468

## Sheet: Fig.2F
varX	varY	cor	p
IFNG	IDO1	0.774807	7.43696e-93
FOXP3	IDO1	0.59672	1.61903e-45

## Sheet: Fig.2I
Gene	DC	Marcophage	CD8+T	CD4+T	Tregs	MDSC	NK	B cell
ido1	0.603548	0.180877	0.493984	0.126091	-0.183871	-0.322732	0.235821	-0.0183762
ido2	0.436049	0.131653	0.239771	0.329457	0.0685143	-0.348224	0.000256534	-0.0137937
tdo2	0.478859	0.215432	0.212532	0.240363	-0.18378	-0.160194	0.0157518	-0.147031

## Sheet: Fig.2J
Sample	B	DC	MF	NK	CD4+T	CD8+T	Treg
Untreated	50.1717	67.1646	60.0435	47.8386	55.3134	54.6464	47.3094
Ifna	50.9648	102.159	65.6063	47.8514	50.3298	42.0442	50.1292
Ifng	52.4142	181.515	142.05	49.4723	48.8289	48.8454	52.1517

[truncated: 61 more sheets: Fig.2K, Fig.2M, Fig.3C, Fig.3E, Fig.3F, Fig.3G, Fig.3H, Fig.3I, Fig.4D, Fig.4F, Fig.4H, Fig.4J, Fig.4K, Fig.5B, Fig.5C, Fig.5E, Fig.5F, Fig.5G, Fig.5H, Fig.6B …]
